# Supplementary material for: Reliability assessment of key equipment for coal gasification using artificial intelligence technology
Source: PLoS One. 2026 Jun 3;21(6):e0350454. doi: 10.1371/journal.pone.0350454 (PMC13232953; doi:10.1371/journal.pone.0350454)
Supplement: S1 File — (XLSX) [file pone.0350454.s001.xlsx]

## Sheet: Fig 6
Normalized parameter values (0-1)	Reliability	Reliability	Reliability	Reliability
	Weibull distribution	Exponential distribution	Normal distribution	Lognormal distribution	Average reference line
0	0.396772	0.527292	0.97725	0.985424	0.575
0.0454545	0.424699	0.519678	0.935397	0.921117	0.575
0.0909091	0.449329	0.512174	0.889188	0.845118	0.575
0.136364	0.471327	0.504778	0.846907	0.77863	0.575
0.181818	0.491189	0.497489	0.81057	0.723681	0.575
0.227273	0.509292	0.490305	0.779922	0.678158	0.575
0.272727	0.525928	0.483225	0.754116	0.639776	0.575
0.318182	0.541324	0.476247	0.732278	0.606756	0.575
0.363636	0.555659	0.46937	0.713658	0.577807	0.575
0.409091	0.569079	0.462592	0.697648	0.552	0.575
0.454545	0.581702	0.455912	0.683768	0.528662	0.575
0.5	0.593623	0.449329	0.671639	0.507299	0.575
0.545455	0.604923	0.442841	0.660964	0.487546	0.575
0.590909	0.615668	0.436446	0.651503	0.469123	0.575
0.636364	0.625915	0.430144	0.643066	0.451818	0.575
0.681818	0.635711	0.423932	0.6355	0.435465	0.575
0.727273	0.645098	0.417811	0.62868	0.419934	0.575
0.772727	0.65411	0.411777	0.622501	0.405122	0.575
0.818182	0.662778	0.405831	0.61688	0.390945	0.575
0.863636	0.671127	0.399971	0.611745	0.377337	0.575
0.909091	0.679182	0.394195	0.607037	0.364242	0.575
0.954545	0.686963	0.388503	0.602705	0.351616	0.575
1	0.694487	0.382893	0.598706	0.33942	0.575

## Sheet: Fig 8
Target	Output		Target	Output		Target	Output		Target	Output
0.103656	0.094612		0.126256	0.128257		0.192859	0.179563		0.103656	0.094612
0.178053	0.168876		0.216592	0.202776		0.120399	0.162663		0.178053	0.168876
0.169941	0.151565		0.116472	0.113786		0.188533	0.165003		0.169941	0.151565
0.244197	0.241514		0.150814	0.134193		0.185999	0.166338		0.244197	0.241514
0.0934466	0.0933186		0.0106336	0.00871323		0.0566828	0.056391		0.0934466	0.0933186
0.218897	0.203606		0.13014	0.153161		0.0528935	0.061675		0.218897	0.203606
0.228346	0.202699		0.177983	0.203599		0.106976	0.128113		0.228346	0.202699
0.124886	0.169996		0.0337173	0.0359287		0.0700335	0.0435377		0.124886	0.169996
0.185995	0.203434		0.186724	0.1927		0.105782	0.105437		0.185995	0.203434
0.048216	0.0658678		0.111737	0.144131		0.108169	0.133922		0.048216	0.0658678
0.198711	0.202707		0.0512044	0.0583214		0.193218	0.203503		0.198711	0.202707
0.200934	0.162075		0.199661	0.203516		0.228711	0.211761		0.200934	0.162075
0.21876	0.202945		0.221115	0.205049		0.08727	0.0982728		0.21876	0.202945
0.196794	0.204325		0.00444449	0.00593048		0.103389	0.110945		0.196794	0.204325
0.161934	0.130971		0.197877	0.203815		0.196804	0.200541		0.161934	0.130971
0.135084	0.143017		0.0405796	0.0345707		0.0993859	0.0829418		0.135084	0.143017
0.207447	0.197643		0.11883	0.149055		0.0362964	0.0500097		0.207447	0.197643
0.215563	0.150523		0.135932	0.167023		0.0617116	0.0881523		0.215563	0.150523
0.152455	0.16775		0.217986	0.208309		0.0762265	0.0738213		0.152455	0.16775
0.0689668	0.0735903		0.17725	0.168829		0.0852349	0.0930113		0.0689668	0.0735903
0.0168241	0.0286206		0.224922	0.208289		0.0202817	0.0138754		0.0168241	0.0286206
0.0894492	0.0812548		0.110153	0.0972235		0.156093	0.122168		0.0894492	0.0812548
0.0208072	0.0155114		0.0115146	0.011493		0.123528	0.129357		0.0208072	0.0155114
0.0378671	0.0488871		0.113318	0.0922007		0.0358671	0.0349332		0.0378671	0.0488871
0.0926762	0.118861		0.0473931	0.0547604		0.014153	0.016645		0.0926762	0.118861
0.150872	0.160946		0.0758149	0.104311		0.160218	0.135161		0.150872	0.160946
0.294477	0.158708		0.0507817	0.0443421		0.00133543	0.00462872		0.294477	0.158708
0.0707437	0.0565061		0.0592005	0.064516		0.112528	0.103484		0.0707437	0.0565061
0.180576	0.166965		0.145501	0.162177		0.195372	0.135837		0.180576	0.166965
0.211545	0.209101		0.0533152	0.0615831		0.220768	0.166179		0.211545	0.209101
0.00656928	0.00761277		0.0207181	0.0219444		0.109756	0.121383		0.00656928	0.00761277
0.0932839	0.102177		0.167295	0.16622		0.0276726	0.0201831		0.0932839	0.102177
0.264353	0.203546		0.164695	0.102381		0.0848274	0.0980309		0.264353	0.203546
0.174791	0.166812		0.0071017	0.00742071		0.0629646	0.0745111		0.174791	0.166812
0.248666	0.212886		0.147782	0.150345		0.23248	0.233325		0.248666	0.212886
0.13566	0.16306		0.230769	0.208336		0.0782816	0.0943365		0.13566	0.16306
0.120955	0.147642		0.152325	0.173352		0.00621676	0.00762533		0.120955	0.147642
0.0369393	0.049542		0.000890483	0.00432895		0.178349	0.12494		0.0369393	0.049542
0.126609	0.180873		0.218683	0.20544		0.118438	0.142806		0.126609	0.180873
0.13984	0.166496		0.137086	0.118961		0.231454	0.21022		0.13984	0.166496
0.09543	0.0897451		0.142833	0.167315		0.202508	0.203576		0.09543	0.0897451
0.121867	0.10694		0.0799224	0.0821931		0.127812	0.148522		0.121867	0.10694
0.169806	0.203608		0.0384404	0.0377972		0.109359	0.108611		0.169806	0.203608
0.00601331	0.0096314		0.205699	0.203389		0.166181	0.138178		0.00601331	0.0096314
0.0616861	0.0662659		0.0456943	0.0692489		0.172472	0.174128		0.0616861	0.0662659
0.147464	0.159339		0.233164	0.200884		0.155341	0.102377		0.147464	0.159339
0.139281	0.204752		0.0444182	0.0417535		0.135162	0.141922		0.139281	0.204752
0.0288053	0.0299044		0.0414339	0.0343322		0.0119548	0.0117037		0.0288053	0.0299044
0.0619452	0.078639		0.20073	0.188098		0.180177	0.203386		0.0619452	0.078639
0.0399892	0.0707981		0.18781	0.203637		0.22354	0.212799		0.0399892	0.0707981
0.10379	0.0894753		0.108963	0.130245		0.1282	0.144355		0.10379	0.0894753
0.0252328	0.0233667		0.224231	0.203532		0.213795	0.173043		0.0252328	0.0233667
0.101384	0.0463178		0.10259	0.137042		0.164322	0.167117		0.101384	0.0463178
0.244029	0.201583		0.163578	0.167059		0.0774601	0.0897554		0.244029	0.201583
0.122363	0.137174		0.0811511	0.0981247		0.13939	0.132337		0.122363	0.137174
0.136035	0.149753		0.0815603	0.0904347		0.00178017	0.00471559		0.136035	0.149753
0.180365	0.203439		0.0315628	0.0248957		0.0537368	0.0372266		0.180365	0.203439
0.0915175	0.140777		0.00754388	0.00864001		0.120007	0.13218		0.0915175	0.140777
0.229733	0.229774		0.0422875	0.0369927		0.104985	0.0950172		0.229733	0.229774
0.0180959	0.0192921		0.171734	0.164631		0.0941556	0.124192		0.0180959	0.0192921
0.0403795	0.0546294		0.0965733	0.127743		0.228023	0.203406		0.0403795	0.0546294
0.0598238	0.0616579		0.202863	0.198635		0.166553	0.203509		0.0598238	0.0616579
0.171136	0.22056		0.0550005	0.0402996		0.0255046	0.0377752		0.171136	0.22056
0.186918	0.206738		0.153457	0.134954		0.185636	0.197506		0.186918	0.206738
0.193185	0.159251		0.058362	0.0584484		0.0128347	0.00609174		0.193185	0.159251
0.115717	0.0992588		0.159095	0.142505		0.226646	0.168289		0.115717	0.0992588
0.15221	0.166409		0.147022	0.116425		0.172103	0.141002		0.15221	0.166409
0.209587	0.155398		0.0545795	0.0909186		0.116078	0.113774		0.209587	0.155398
0.177257	0.192124		0.094559	0.0860074		0.139006	0.083431		0.177257	0.192124
0.0108023	0.00920745		0.16395	0.204165		0.203928	0.208562		0.0108023	0.00920745
0.226401	0.204451		0.0913266	0.0889987		0.209229	0.215079		0.226401	0.204451
0.0895911	0.0965612		0.0737542	0.0822278		0.00222472	0.00531244		0.0895911	0.0965612
0.0733621	0.0835164		0.00577399	0.00727257		0.167666	0.170021		0.0733621	0.0835164
0.0423701	0.0516241		0.0341477	0.0448526		0.0596195	0.0638048		0.0423701	0.0516241
0.0535623	0.0567376		0.19573	0.157431		0.0658818	0.0764242		0.0535623	0.0567376
0.149217	0.174313		0.225612	0.204605		0.219726	0.224175		0.149217	0.174313
0.135777	0.179448		0.117652	0.125729		0.00400093	0.0050021		0.135777	0.179448
0.0103019	0.00839556		0.0345778	0.0491752		0.0901116	0.130634		0.0103019	0.00839556
0.18421	0.126874		0.191419	0.177324		0.127423	0.120861		0.18421	0.126874
0.0467847	0.0434881		0.142451	0.163542		0.000445341	0.00422417		0.0467847	0.0434881
0.096307	0.112685		0.14892	0.138586		0.10219	0.11897		0.096307	0.112685
0.111296	0.129596		0.0180973	0.0274238		0.0807417	0.0719632		0.111296	0.129596
0.22081	0.180366		0.074579	0.0814365		0.0211542	0.0188205		0.22081	0.180366
0.113678	0.115001		0.00886923	0.0110838		0.0499357	0.0359486		0.113678	0.115001
0.0839006	0.0937446		0.0633819	0.0913143		0.137471	0.16697		0.0839006	0.0937446
0.226196	0.207115		0.16581	0.164582		0.225267	0.203847		0.226196	0.207115
0.186981	0.198482		0.232139	0.175781		0.0371546	0.0396723		0.186981	0.198482
0.232301	0.206609		0.177616	0.161038		0.189616	0.165399		0.232301	0.206609
0.147875	0.163753		0.176883	0.161769		0.0973778	0.0962523		0.147875	0.163753
0.214728	0.147741		0.0608753	0.0856486		0.0215901	0.0274242		0.214728	0.147741
0.00919854	0.0106584		0.0431404	0.0504106		0.0579425	0.0737892		0.00919854	0.0106584
0.245602	0.203535		0.223194	0.163314		0.0612936	0.0947545		0.245602	0.203535
0.178331	0.145059		0.139773	0.129826		0.051627	0.0605016		0.178331	0.145059
0.199587	0.202941		0.15797	0.168511		0.168037	0.155686		0.199587	0.202941
0.174556	0.167015		0.0933482	0.0975841		0.175048	0.196997		0.174556	0.167015
0.220165	0.207204		0.0189716	0.0171605		0.129752	0.159406		0.220165	0.207204
0.221816	0.203466		0.156469	0.157019		0.114108	0.142827		0.221816	0.203466
0.178892	0.203024		0.117259	0.127572		0.232822	0.203695		0.178892	0.203024
0.0495948	0.053726		0.212393	0.191451		0.152703	0.144774		0.0495948	0.053726
0.224946	0.207408		0.124308	0.163762		0.115291	0.156865		0.224946	0.207408
0.13069	0.0853315		0.0770301	0.0777679		0.119485	0.11069		0.13069	0.0853315
0.0257343	0.0305002		0.134955	0.120461		0.0733602	0.102099		0.0257343	0.0305002
0.145346	0.168108		0.0709056	0.067826		0.116685	0.103769		0.145346	0.168108
0.144066	0.158218		0.0925255	0.0818872		0.115048	0.104692		0.144066	0.158218
0.157779	0.148739		0.00632909	0.00487215		0.0340624	0.0333883		0.157779	0.148739
0.227074	0.213238		0.0794686	0.0952962		0.0317598	0.036115		0.227074	0.213238
0.197661	0.11352		0.109883	0.120909		0.0649878	0.0776686		0.197661	0.11352
0.160901	0.197342		0.0201643	0.0219526		0.0422051	0.0264742		0.160901	0.197342
0.188172	0.204204		0.115516	0.116199		0.0642454	0.0621286		0.188172	0.204204
0.20038	0.204314		0.0679514	0.0888701		0.0657296	0.0816981		0.20038	0.204314
0.140443	0.0962596		0.0307347	0.0343865		0.119718	0.120825		0.140443	0.0962596
0.021948	0.0327864		0.1239	0.120835		0.142927	0.129453		0.021948	0.0327864
0.199044	0.203456		0.137925	0.122672		0.0527884	0.0572776		0.199044	0.203456
0.149795	0.137138		0.002642	0.00311184		0.0627589	0.0658841		0.149795	0.137138
0.113923	0.132958		0.12274	0.121156		0.122044	0.119497		0.113923	0.132958
0.0837922	0.0824976		0.024303	0.0211186		0.0602762	0.0474853		0.0837922	0.0824976
0.0266464	0.0234832		0.0723792	0.0923675		0.0217183	0.0300404		0.0266464	0.0234832
0.0127831	0.0222558		0.0831142	0.105123		0.037124	0.0506434		0.0127831	0.0222558
0.221056	0.195737		0.13587	0.126504		0.0459984	0.0424345		0.221056	0.195737
0.175705	0.163473		0.109412	0.10606		0.0515346	0.0537732		0.175705	0.163473
0.162804	0.155836		0.14043	0.126485		0.0120956	0.00813522		0.162804	0.155836
0.0583831	0.0723446		0.0669646	0.0565729		0.0958803	0.0735723		0.0583831	0.0723446
0.0564593	0.0615807		0.0068547	0.00662968		0.0753193	0.0785286		0.0564593	0.0615807
0.10257	0.0873183		0.0689372	0.0532418		0.0214595	0.0213417		0.10257	0.0873183
0.158052	0.207672		0.0284242	0.0325415		0.00842987	0.00988432		0.158052	0.207672
0.0617277	0.0831319		0.045746	0.0613628		0.0985075	0.0825623		0.0617277	0.0831319
0.0442279	0.0415689		0.0304782	0.0269316		0.000793335	0.00228808		0.0442279	0.0415689
0.221323	0.161228		0.0355944	0.0375788		0.0684444	0.0608012		0.221323	0.161228
0.0988779	0.149432		0.0891583	0.10175		0.121114	0.0830341		0.0988779	0.149432
0.07733	0.0656344		0.0320159	0.0360676		0.137697	0.104587		0.07733	0.0656344
0.116908	0.135076		0.0123569	0.0132262		0.0667177	0.0730326		0.116908	0.135076
0.153752	0.128421		0.103027	0.104614		0.0165285	0.0121163		0.153752	0.128421
0.0944754	0.0985738		0.101365	0.0600531		0.0512837	0.057115		0.0944754	0.0985738
0.122424	0.0972052		0.00422385	0.00405464		0.0378879	0.0428021		0.122424	0.0972052
0.143368	0.130841		0.0906029	0.0932865		0.145418	0.14745		0.143368	0.130841
0.0214083	0.0192855		0.144287	0.126529		0.0472594	0.0546478		0.0214083	0.0192855
0.0798496	0.0910965		0.0934853	0.108059		0.00369685	0.00418407		0.0798496	0.0910965
0.0359607	0.0304411		0.00052896	0.00209835		0.110118	0.0754797		0.0359607	0.0304411
0.094745	0.0973424		0.136327	0.123155		0.0721337	0.0879327		0.094745	0.0973424
0.13354	0.203488		0.0838416	0.0713702		0.144739	0.128164		0.13354	0.203488
0.0303487	0.0418841		0.08747	0.105291		0.125752	0.120886		0.0303487	0.0418841
0.0948819	0.0830802		0.0482671	0.0470505		0.0780063	0.091988		0.0948819	0.0830802
0.133669	0.123875		0.0230115	0.0230901		0.0664708	0.0642911		0.133669	0.123875
0.130552	0.163125		0.127831	0.120754		0.102315	0.0846734		0.130552	0.163125
0.157171	0.166993		0.0273955	0.0400302		0.106343	0.108391		0.157171	0.166993
0.144704	0.159739		0.14587	0.119643		0.0954018	0.0600502		0.144704	0.159739
0.107361	0.139989		0.0266233	0.0254441		0.082629	0.0873087		0.107361	0.139989
0.224243	0.16596		0.0248191	0.0209716		0.0071174	0.00676288		0.224243	0.16596
0.266762	0.20838		0.124595	0.114271		0.111294	0.120752		0.266762	0.20838
0.0892883	0.0643026		0.116218	0.120949		0.13952	0.130321		0.0892883	0.0643026
0.112259	0.12507		0.0662238	0.0791437		0.0782501	0.0890287		0.112259	0.12507
0.159424	0.157762		0.139975	0.120847		0.133122	0.107926		0.159424	0.157762
0.261486	0.183106		0.0622629	0.0838771		0.101127	0.105178		0.261486	0.183106
0.0800348	0.0754461		0.100651	0.105144		0.0467552	0.0516597		0.0800348	0.0754461
0.118561	0.163251		0.0490221	0.057178		0.0852947	0.0805953		0.118561	0.163251
0.243427	0.206469		0.0492737	0.0520957		0.00105764	0.00234305		0.243427	0.206469
0.126301	0.147551		0.0188673	0.0150831		0.032272	0.0227442		0.126301	0.147551
0.0438756	0.0262469		0.00448725	0.00482584		0.0731151	0.0804866		0.0438756	0.0262469
0.0196305	0.0265505		0.0253349	0.0226019		0.0637502	0.0550996		0.0196305	0.0265505
0.116825	0.0940832		0.10587	0.103506		0.0570388	0.0749643		0.116825	0.0940832
0.206767	0.164424		0.0585343	0.0774129		0.142474	0.120763		0.206767	0.164424
0.190941	0.171521		0.125983	0.118691		0.102553	0.120829		0.190941	0.171521
0.179056	0.206112		0.0330397	0.0245893		0.0152268	0.0230768		0.179056	0.206112
0.0876477	0.10156		0.0942045	0.0824179		0.114814	0.118215		0.0876477	0.10156
0.142087	0.200055		0.035084	0.0344521		0.0076426	0.00321387		0.142087	0.200055
0.133302	0.0725698		0.0977918	0.0877199		0.141566	0.1058		0.133302	0.0725698
0.0603025	0.0762893		0.0901216	0.069632		0.106107	0.0866596		0.0603025	0.0762893
0.206343	0.203272		0.0327839	0.052408		0.0706597	0.0678176		0.206343	0.203272
0.128694	0.153736		0.0572882	0.0493152		0.0850527	0.0477719		0.128694	0.153736
0.0872275	0.107718		0.100889	0.121582		0.126677	0.12674		0.0872275	0.107718
0.144121	0.155972		0.0552909	0.0511777		0.130136	0.132224		0.144121	0.155972
0.172579	0.202485		0.0444829	0.0470705		0.00132188	0.00272076		0.172579	0.202485
0.110492	0.111402		0.00343324	0.00396092		0.103265	0.106607		0.110492	0.111402
0.263361	0.203533		0.0204235	0.0272195		0.0358495	0.0372121		0.263361	0.203533
0.0024682	0.00551583		0.121347	0.0983502		0.0396679	0.043831		0.0024682	0.00551583
0.209528	0.203902		0.140884	0.122123		0.137012	0.139814		0.209528	0.203902
0.206805	0.162532		0.0716427	0.0760232		0.00237812	0.00252437		0.206805	0.162532
0.0946786	0.159086		0.0206826	0.0295933		0.0545409	0.0794132		0.0946786	0.159086
0.155923	0.15886		0.118553	0.109746		0.0777623	0.0726741		0.155923	0.15886
0.154478	0.15879		0.0872285	0.102728		0.000264515	0.00203203		0.154478	0.15879
0.0898579	0.0926487		0.0913244	0.0849601		0.0620148	0.0713765		0.0898579	0.0926487
0.128253	0.139656		0.0107879	0.01667		0.0487705	0.0414514		0.128253	0.139656
0.111726	0.163545		0.0449883	0.0466156		0.0126181	0.0112571		0.111726	0.163545
0.149428	0.154082		0.00527703	0.00637103		0.0299651	0.0219648		0.149428	0.154082
0.278669	0.189032		0.0381424	0.0526644		0.084084	0.105091		0.278669	0.189032
0.211263	0.203408		0.102078	0.10347		0.140657	0.121194		0.211263	0.203408
0.14992	0.136858		0.145192	0.109093		0.0222358	0.0242165		0.14992	0.136858
0.110677	0.141178		0.109647	0.100934		0.117386	0.104049		0.110677	0.141178
0.0738652	0.115779		0.109176	0.101458		0.0590323	0.0559229		0.0738652	0.115779
0.0365006	0.0335473		0.0366144	0.0490968		0.0128793	0.0166702		0.0365006	0.0335473
0.110008	0.103087		0.0258505	0.0302542		0.0348287	0.0424174		0.110008	0.103087
0.0655932	0.0934581		0.139292	0.102565		0.0368692	0.054925		0.0655932	0.0934581
0.14088	0.139435		0.0855367	0.0788533		0.0309911	0.0355106		0.14088	0.139435
0.1614	0.208127		0.0970755	0.105908		0.103502	0.0971015		0.1614	0.208127
0.0506268	0.0648393		0.0565397	0.0568149		0.107997	0.118001		0.0506268	0.0648393
0.24887	0.194578		0.0113112	0.0102097		0.079225	0.0997646		0.24887	0.194578
0.173437	0.12916		0.0961195	0.0980555		0.0694296	0.0879474		0.173437	0.12916
0.143383	0.204123		0.071397	0.0772945		0.145644	0.121014		0.143383	0.204123
0.036714	0.0420607		0.132204	0.115676		0.0937251	0.0893261		0.036714	0.0420607
0.256533	0.161481		0.0758084	0.102885		0.0701679	0.0979449		0.256533	0.161481
0.151951	0.155691		0.0942566	0.0949418		0.14543	0.138589		0.151951	0.155691
0.0110194	0.00917543		0.163934	0.144787		0.0898067	0.129754		0.0110194	0.00917543
0.0892112	0.156571		0.0868279	0.0838656		0.142073	0.132388		0.0892112	0.156571
0.0157455	0.0135158		0.113	0.099963		0.140109	0.1338		0.0157455	0.0135158
0.214524	0.168161		0.00781086	0.00642697		0.0418986	0.0421054		0.214524	0.168161
0.0516492	0.0491149		0.0972111	0.119097		0.0390771	0.046006		0.0516492	0.0491149
0.14943	0.10383		0.133905	0.145356		0.0796391	0.0948251		0.14943	0.10383
0.0357799	0.033713		0.0248444	0.0268956		0.0518637	0.0325817		0.0357799	0.033713
0.134708	0.131793		0.14067	0.142037		0.0787365	0.0777849		0.134708	0.131793
0.0305655	0.0258734		0.0832406	0.109457		0.0805408	0.0997237		0.0305655	0.0258734
0.0593476	0.0729005		0.0378204	0.043531		0.145709	0.14515		0.0593476	0.0729005
0.244115	0.208868		0.150719	0.145169		0.173441	0.162209		0.244115	0.208868
0.0401905	0.0415984		0.167478	0.152004		0.0647858	0.072631		0.0401905	0.0415984
0.0359384	0.039559		0.00326197	0.00433179		0.0769287	0.0817834		0.0359384	0.039559
0.0672359	0.0546514		0.14933	0.14621		0.148496	0.144124		0.0672359	0.0546514
0.141427	0.138771		0.0299289	0.0258771		0.0739079	0.0616059		0.141427	0.138771
0.179517	0.20596		0.0886163	0.114627		0.0267542	0.0373862		0.179517	0.20596
0.130067	0.160217		0.101625	0.134397		0.0456477	0.065371		0.130067	0.160217
0.166016	0.163698		0.165026	0.164676		0.0564991	0.0549458		0.166016	0.163698
0.0435673	0.0354395		0.133339	0.135396		0.0632567	0.0688596		0.0435673	0.0354395
0.00972772	0.0101922		0.170465	0.164659		0.0149172	0.0103135		0.00972772	0.0101922
0.0032101	0.00588313		0.0820417	0.0718785		0.117048	0.0901465		0.0032101	0.00588313
0.00619882	0.00695698		0.008459	0.00851983		0.0921827	0.0958413		0.00619882	0.00695698
0.175987	0.146224		0.0844379	0.0682785		0.0264361	0.0261491		0.175987	0.146224
0.138657	0.0783061		0.0349869	0.0409006		0.0104009	0.0123984		0.138657	0.0783061
0.221154	0.229901		0.0561908	0.076972		0.120215	0.100825		0.221154	0.229901
0.153466	0.169201		0.037506	0.0331804		0.00097971	0.0033517		0.153466	0.169201
0.179714	0.18755		0.043775	0.0481008		0.0838394	0.0763761		0.179714	0.18755
0.0434272	0.0364302		0.108933	0.129203		0.147382	0.101434		0.0434272	0.0364302
0.0934886	0.164883		0.039391	0.0459382		0.167206	0.133645		0.0934886	0.164883
0.248646	0.230911		0.015239	0.0163868		0.0817417	0.0895457		0.248646	0.230911
0.222693	0.203108		0.12566	0.133686		0.0203736	0.0150614		0.222693	0.203108
0.142491	0.151071		0.123658	0.0755821		0.0629506	0.0724575		0.142491	0.151071
0.0746089	0.120631		0.00521404	0.00545381		0.0465827	0.0554518		0.0746089	0.120631
0.158153	0.152673		0.110678	0.116018		0.176406	0.140621		0.158153	0.152673
0.0036067	0.00790637		0.175059	0.164697		0.0580392	0.0698094		0.0036067	0.00790637
0.0680698	0.040782		0.114158	0.136879		0.00456377	0.00560787		0.0680698	0.040782
0.160437	0.172921		0.000653247	0.003126		0.134188	0.0922961		0.160437	0.172921
0.174682	0.199164		0.165572	0.153861		0.0883185	0.108112		0.174682	0.199164
0.213382	0.158738		0.102505	0.0877118		0.175598	0.163695		0.213382	0.158738
0.123443	0.167152		0.106893	0.134607		0.152936	0.14529		0.123443	0.167152
0.197076	0.194151		0.0592694	0.0610623		0.0954395	0.114056		0.197076	0.194151
0.10514	0.101965		0.0283428	0.0282954		0.0814416	0.080084		0.10514	0.101965
0.0451051	0.04037		0.155423	0.145046		0.124803	0.103599		0.0451051	0.04037
0.0645682	0.0783714		0.0337248	0.0515861		0.12965	0.137102		0.0645682	0.0783714
0.135879	0.142102		0.176944	0.14422		0.116471	0.0755791		0.135879	0.142102
0.212012	0.203398		0.0327773	0.0312521		0.101038	0.107227		0.212012	0.203398
0.268791	0.20192		0.0305626	0.0256982		0.00878291	0.00867849		0.268791	0.20192
0.185097	0.203632		0.151551	0.140836		0.135602	0.145044		0.185097	0.203632
0.114663	0.13292		0.141512	0.14548		0.16938	0.161181		0.114663	0.13292
0.0682346	0.0893266		0.0811414	0.0965771		0.095735	0.109686		0.0682346	0.0893266
0.0609976	0.0816133		0.169922	0.145194		0.161746	0.13679		0.0609976	0.0816133
0.200063	0.166717		0.0763254	0.102538		0.123372	0.134468		0.200063	0.166717
0.154589	0.200142		0.122799	0.134424		0.0574234	0.0665236		0.154589	0.200142
0.0245403	0.0286027		0.0601911	0.0725247		0.104263	0.0983462		0.0245403	0.0286027
0.17143	0.207883		0.0604981	0.0670115		0.00130607	0.00341709		0.17143	0.207883
0.0729739	0.0798778		0.02325	0.0186072		0.0397048	0.0278681		0.0729739	0.0798778
0.243264	0.168871		0.00553901	0.00637184		0.0895092	0.0982121		0.243264	0.168871
0.0279921	0.0337523		0.0311959	0.0276928		0.0781343	0.0702972		0.0279921	0.0337523
0.142786	0.137398		0.129081	0.131975		0.0699659	0.0917108		0.142786	0.137398
0.284332	0.205603		0.0717874	0.0945257		0.1729	0.145058		0.284332	0.205603
0.196925	0.147768		0.153213	0.143605		0.125089	0.145158		0.196925	0.147768
0.217586	0.206963		0.0406456	0.0301668		0.0187719	0.0282789		0.217586	0.206963
0.191074	0.102544		0.115026	0.100639		0.139828	0.143303		0.191074	0.102544
0.145285	0.164661		0.0431499	0.0436248		0.00943042	0.0044532		0.145285	0.164661
0.264125	0.207117		0.119353	0.107809		0.171819	0.135157		0.264125	0.207117
0.0424636	0.0567583		0.110097	0.0858165		0.129366	0.106317		0.0424636	0.0567583
0.202019	0.125527		0.0403321	0.0673588		0.0865295	0.0838566		0.202019	0.125527
0.208873	0.205529		0.0702698	0.0638249		0.10397	0.0619608		0.208873	0.205529
0.0257788	0.0221789		0.123085	0.147813		0.154042	0.164789		0.0257788	0.0221789
0.201939	0.196336		0.0678364	0.0659799		0.158178	0.158906		0.201939	0.196336
0.0875561	0.0840084		0.0546476	0.0610875		0.00163232	0.00386646		0.0875561	0.0840084
0.216496	0.211896		0.00423848	0.00534227		0.125946	0.135844		0.216496	0.211896
0.0741545	0.0831592		0.0251629	0.03356		0.0440873	0.0475765		0.0741545	0.0831592
0.131752	0.136126		0.147661	0.123848		0.0487608	0.0568535		0.131752	0.136126
0.0237433	0.0290812		0.171007	0.14989		0.166389	0.149794		0.0237433	0.0290812
0.187301	0.166604		0.0877226	0.092917		0.00293625	0.00363281		0.187301	0.166604
0.0766563	0.0842836		0.0254814	0.036768		0.0669223	0.0969021		0.0766563	0.0842836
0.180496	0.205672		0.144313	0.137987		0.0951439	0.0891481		0.180496	0.205672
0.0537437	0.0492563		0.106601	0.130748		0.000326677	0.00304712		0.0537437	0.0492563
0.0726459	0.0903265		0.111549	0.103985		0.0760235	0.0877188		0.0726459	0.0903265
0.0715764	0.0965449		0.0133066	0.0205085		0.059884	0.0535817		0.0715764	0.0965449
0.0766751	0.119278		0.0552652	0.0605122		0.0155607	0.0140359		0.0766751	0.119278
0.178328	0.124983		0.0065133	0.00821178		0.0368768	0.0269104		0.178328	0.124983
0.047105	0.0487283		0.0468941	0.0676427		0.102798	0.134355		0.047105	0.0487283
0.125759	0.165067		0.124517	0.131919		0.170736	0.14635		0.125759	0.165067
0.00724395	0.00979956		0.176137	0.137564		0.02739	0.0296981		0.00724395	0.00979956
0.029277	0.0413685		0.133622	0.127914		0.142914	0.132825		0.029277	0.0413685
0.147924	0.147805		0.133056	0.128741		0.0723937	0.0711823		0.147924	0.147805
0.105894	0.108688		0.0450239	0.0635658		0.0158823	0.0205088		0.105894	0.108688
0.181489	0.207843		0.0318287	0.037683		0.0428372	0.0549222		0.181489	0.207843
0.139802	0.16161		0.169108	0.130491		0.0453358	0.0701089		0.139802	0.16161
0.183727	0.168251		0.104555	0.0962288		0.0381347	0.0451403		0.183727	0.168251
0.15746	0.164136		0.118489	0.135259		0.126231	0.121897		0.15746	0.164136
0.233165	0.203909		0.069358	0.0721371		0.131639	0.143167		0.233165	0.203909
0.0522893	0.0550532		0.0139512	0.0127864		0.096916	0.12607		0.0522893	0.0550532
0.211872	0.223719		0.117336	0.123386		0.085036	0.108133		0.211872	0.223719
0.130969	0.165767		0.0874244	0.0943873		0.176675	0.145701		0.130969	0.165767
0.117024	0.12629		0.16065	0.141711		0.114448	0.110118		0.117024	0.12629
0.108162	0.152971		0.0927757	0.130997		0.0859324	0.123213		0.108162	0.152971
0.0211887	0.0226004		0.0623982	0.0658455		0.0972231	0.0895632		0.0211887	0.0226004
0.0462327	0.0287519		0.109994	0.100004		0.0594028	0.0820335		0.0462327	0.0287519
0.110316	0.111581		0.0574006	0.0580064		0.0949166	0.0830515		0.110316	0.111581
0.186559	0.175047		0.0750715	0.0689237		0.0935684	0.0836347		0.186559	0.175047
0.0778727	0.0990967		0.00509036	0.00438318		0.0274714	0.0267855		0.0778727	0.0990967
0.049261	0.0555389		0.0643898	0.0778648		0.0256085	0.029576		0.049261	0.0555389
0.226932	0.203693		0.0893181	0.100487		0.0525779	0.0657696		0.226932	0.203693
0.0523396	0.0998526		0.01624	0.0165928		0.0340665	0.0202009		0.0523396	0.0998526
0.0904884	0.131574		0.0939538	0.0954715		0.0519733	0.0533949		0.0904884	0.131574
0.0163601	0.00969746		0.0549923	0.0737616		0.0531821	0.0687858		0.0163601	0.00969746
0.0786735	0.0843303		0.0247793	0.0278023		0.0974151	0.100354		0.0786735	0.0843303
0.089997	0.150532		0.100863	0.100366		0.116593	0.112751		0.089997	0.150532
0.285752	0.200665		0.112451	0.105073		0.0426548	0.0494231		0.285752	0.200665
0.0416839	0.0549364		0.00212414	0.00314624		0.050763	0.0564408		0.0416839	0.0549364
0.180698	0.204183		0.0999067	0.101072		0.0993323	0.0989985		0.180698	0.204183
0.0958142	0.134794		0.0195813	0.0159686		0.0487424	0.0409759		0.0958142	0.134794
0.137193	0.16038		0.0586025	0.0760242		0.0174943	0.0234606		0.137193	0.16038
0.101494	0.0719901		0.0673692	0.0839365		0.0299499	0.043826		0.101494	0.0719901
0.200223	0.192715		0.11075	0.113914		0.0371426	0.036053		0.200223	0.192715
0.0584641	0.0607013		0.0889307	0.0847411		0.0416364	0.0465073		0.0584641	0.0607013
0.0658068	0.0551937		0.114524	0.113899		0.00973376	0.00667914		0.0658068	0.0551937
0.167617	0.203531		0.0541882	0.0488411		0.0778209	0.0625859		0.167617	0.203531
0.0124831	0.0204093		0.00551339	0.0056192		0.0610015	0.0664247		0.0124831	0.0204093
0.140722	0.188971		0.0557958	0.0460589		0.0172853	0.0161348		0.140722	0.188971
0.075352	0.05593		0.0229112	0.0259298		0.00678138	0.00791229		0.075352	0.05593
0.050354	0.067261		0.0369378	0.052771		0.0799754	0.0694131		0.050354	0.067261
0.262539	0.209233		0.024572	0.0205967		0.000637717	0.00256765		0.262539	0.209233
0.0567308	0.0860121		0.0287114	0.0310843		0.0553941	0.0523128		0.0567308	0.0860121
0.00319813	0.00662671		0.072314	0.0818219		0.0985659	0.0697524		0.00319813	0.00662671
0.0775457	0.0890454		0.0258156	0.0295273		0.112262	0.083565		0.0775457	0.0890454
0.0778282	0.0868033		0.00994431	0.0102761		0.0539871	0.0621603		0.0778282	0.0868033
0.0245235	0.0452654		0.083685	0.083583		0.013307	0.00948966		0.0245235	0.0452654
0.0940442	0.0694415		0.08232	0.0517015		0.0414326	0.0492889		0.0940442	0.0694415
0.0207223	0.0237441		0.00339646	0.00380862		0.0305685	0.0364231		0.0207223	0.0237441
0.0425934	0.0528955		0.0734968	0.0766062		0.118657	0.101406		0.0425934	0.0528955
0.0244794	0.0298086		0.117719	0.113931		0.0381657	0.047241		0.0244794	0.0298086
0.147853	0.136506		0.0758579	0.0867709		0.00297253	0.00389957		0.147853	0.136506
0.0842171	0.0841204		0.00042519	0.00243441		0.0895117	0.0640798		0.0842171	0.0841204
0.0922556	0.111725		0.111128	0.106357		0.0584023	0.0731395		0.0922556	0.111725
0.194898	0.199425		0.067964	0.0608425		0.118094	0.113525		0.194898	0.199425
0.113368	0.140381		0.0709321	0.0840654		0.102391	0.100444		0.113368	0.140381
0.164333	0.17035		0.0389835	0.0405689		0.0631953	0.0757826		0.164333	0.17035
0.211616	0.176352		0.0185383	0.0174592		0.0537859	0.0551516		0.211616	0.176352
0.188135	0.208402		0.104108	0.100286		0.0831002	0.0709131		0.188135	0.208402
0.132488	0.139343		0.0220798	0.0336062		0.0864087	0.08712		0.132488	0.139343
0.0619267	0.0646962		0.119032	0.0991527		0.0774286	0.0516992		0.0619267	0.0646962
0.0298272	0.0350785		0.0214558	0.0193335		0.0669725	0.0727212		0.0298272	0.0350785
0.176223	0.164898		0.0199981	0.0158594		0.00572483	0.00571293		0.176223	0.164898
0.0654305	0.113337		0.101437	0.093402		0.0904792	0.100284		0.0654305	0.113337
0.131599	0.1653		0.0945316	0.100571		0.113771	0.112213		0.131599	0.1653
0.188246	0.128685		0.0535847	0.0668898		0.0633945	0.0738661		0.188246	0.128685
0.0620591	0.0799322		0.114147	0.100382		0.108478	0.0866322		0.0620591	0.0799322
0.196813	0.207441		0.0503592	0.0703527		0.0821249	0.083978		0.196813	0.207441
0.086909	0.0884509		0.0817344	0.0839524		0.0377566	0.0447086		0.086909	0.0884509
0.139366	0.165025		0.0395963	0.0493409		0.0691524	0.0679746		0.139366	0.165025
0.120772	0.107141		0.0398005	0.0450833		0.000850198	0.00260626		0.120772	0.107141
0.0326461	0.0302085		0.0151935	0.0115964		0.0260228	0.0171936		0.0326461	0.0302085
0.0689279	0.0882194		0.00360835	0.00435063		0.0592028	0.067894		0.0689279	0.0882194
0.165176	0.191507		0.0204148	0.0170849		0.0515701	0.0476181		0.165176	0.191507
0.0398987	0.0441513		0.0860201	0.0828899		0.0461092	0.0636778		0.0398987	0.0441513
0.106805	0.0935373		0.0473254	0.0655738		0.116217	0.100295		0.106805	0.0935373
0.0884541	0.0774611		0.102582	0.0981412		0.0832952	0.100359		0.0884541	0.0774611
0.190319	0.207724		0.0266439	0.0186375		0.0122574	0.0174489		0.190319	0.207724
0.112002	0.143638		0.0764472	0.0693088		0.0933756	0.0976333		0.112002	0.143638
0.134096	0.145431		0.0282983	0.0278693		0.00614759	0.00321792		0.134096	0.145431
0.158434	0.203574		0.0793883	0.0729973		0.115465	0.0844994		0.158434	0.203574
0.205416	0.144019		0.0731027	0.0594556		0.0862144	0.0722822		0.205416	0.144019
0.0926049	0.133696		0.0264369	0.0453504		0.0572002	0.0579997		0.0926049	0.133696
0.13287	0.10636		0.046312	0.0426491		0.0689544	0.0412422		0.13287	0.10636
0.123737	0.120096		0.0819297	0.102178		0.103155	0.114023		0.123737	0.120096
0.0489123	0.0460976		0.0446883	0.0442917		0.106011	0.111018		0.0489123	0.0460976
0.0906295	0.136836		0.0359133	0.0405878		0.00106264	0.00287155		0.0906295	0.136836
0.0212471	0.0256829		0.0027605	0.00374277		0.0838798	0.0852751		0.0212471	0.0256829
0.0285173	0.0302367		0.0164491	0.0208494		0.028918	0.0307063		0.0285173	0.0302367
0.0161563	0.0142422		0.0987575	0.0797491		0.0320104	0.0374512		0.0161563	0.0142422
0.0854503	0.0877607		0.114901	0.103613		0.111695	0.106229		0.0854503	0.0877607
0.0483585	0.0886159		0.0580017	0.064502		0.00191193	0.00273361		0.0483585	0.0886159
0.158067	0.201441		0.0166583	0.023032		0.0440787	0.0670926		0.158067	0.201441
0.224897	0.20483		0.0964549	0.0885565		0.0629961	0.0618769		0.224897	0.20483
0.154639	0.154586		0.0707345	0.082416		0.000212617	0.00238783		0.154639	0.154586
0.0972194	0.0805607		0.0740876	0.0711131		0.0501573	0.0608476		0.0972194	0.0805607
0.244304	0.232538		0.00868035	0.0127307		0.0393921	0.0350574		0.244304	0.232538
0.0873131	0.134006		0.0363232	0.0401582		0.0101548	0.00888183		0.0873131	0.134006
0.136359	0.123225		0.00424377	0.00543723		0.024157	0.0166019		0.136359	0.123225
0.154334	0.124318		0.0307746	0.0455689		0.0681622	0.0839128		0.154334	0.124318
0.0328761	0.0298198		0.0829052	0.0828682		0.114712	0.101168		0.0328761	0.0298198
0.181384	0.207091		0.118469	0.0878628		0.017912	0.0183399		0.181384	0.207091
0.0210652	0.0237706		0.0891244	0.081326		0.0954938	0.0832243		0.0210652	0.0237706
0.178342	0.17092		0.088737	0.0816442		0.0477305	0.0483026		0.178342	0.17092
0.0158994	0.0136142		0.0295372	0.0424527		0.0103653	0.0127309		0.0158994	0.0136142
0.155578	0.164301		0.0208313	0.0236671		0.0280916	0.0360358		0.155578	0.164301
0.090935	0.0973377		0.113582	0.0823167		0.0297436	0.0474725		0.090935	0.0973377
0.156497	0.155335		0.0693503	0.0666706		0.0249867	0.0289545		0.156497	0.155335
0.183942	0.149846		0.0788009	0.0845985		0.0840746	0.0789821		0.183942	0.149846
0.0244034	0.0387957		0.0457034	0.0490411		0.0877676	0.0974045		0.0244034	0.0387957
0.0986133	0.0972099		0.00910185	0.00814194		0.0641908	0.0806136		0.0986133	0.0972099
0.198613	0.203436		0.078017	0.0795684		0.0561972	0.0731494		0.198613	0.203436
0.175137	0.150764		0.0578014	0.0654829		0.118844	0.100722		0.175137	0.150764
0.0136234	0.00802249		0.10772	0.0949101		0.0760544	0.0740616		0.0136234	0.00802249
0.160399	0.210599		0.0614008	0.0825116		0.0567991	0.0795006		0.160399	0.210599
0.0772493	0.0548305		0.0482123	0.050852		0.0754438	0.0694232		0.126256	0.128257
0.102329	0.106082		0.0854909	0.0757926		0.0458812	0.0643067		0.216592	0.202776
0.0852201	0.0941568		0.0443239	0.0445881		0.0736327	0.0651706		0.116472	0.113786
0.154906	0.154283		0.0580945	0.0533414		0.0725746	0.0656541		0.150814	0.134193
0.0629236	0.0539754		0.00390627	0.00288819		0.0211369	0.0212787		0.0106336	0.00871323
0.120408	0.120917		0.0497632	0.060769		0.0196991	0.0232331		0.13014	0.153161
0.122912	0.120427		0.0692413	0.0761461		0.0405761	0.0507909		0.177983	0.203599
0.0684768	0.106595		0.0124786	0.0135386		0.0262318	0.0164712		0.0337173	0.0359287
0.098207	0.12078		0.0728771	0.0730194		0.0401066	0.0409265		0.186724	0.1927
0.0362083	0.0382767		0.0424519	0.0573233		0.0410454	0.0532293		0.111737	0.144131
0.0948307	0.120431		0.0190595	0.0219928		0.0755946	0.0760326		0.0512044	0.0583214
0.139853	0.101678		0.0783042	0.0760423		0.0906958	0.0886355		0.199661	0.203516
0.148455	0.120538		0.0874276	0.0799717		0.0328787	0.0377869		0.221115	0.205049
0.142066	0.121777		0.00162947	0.00179698		0.0391669	0.0433435		0.00444449	0.00593048
0.0866959	0.0796469		0.0775523	0.0766388		0.0771009	0.0751701		0.197877	0.203815
0.0962955	0.088082		0.015052	0.0130101		0.0375987	0.0312981		0.0405796	0.0345707
0.114347	0.118273		0.0452586	0.0592171		0.0134444	0.0189095		0.11883	0.149055
0.144231	0.0934136		0.0520848	0.0658884		0.0230506	0.0334331		0.135932	0.167023
0.0932686	0.105527		0.0860872	0.0876281		0.028611	0.0277627		0.217986	0.208309
0.034824	0.0423117		0.0689377	0.0664422		0.0320898	0.035501		0.17725	0.168829
0.00884507	0.0174195		0.0890632	0.0876079		0.00747361	0.00491189		0.224922	0.208289
0.0471313	0.0465118		0.041827	0.0373288		0.0602426	0.0482387		0.110153	0.0972235
0.0103345	0.00916853		0.0042311	0.00397799		0.0471251	0.0513184		0.0115146	0.011493
0.0196079	0.0294382		0.0430763	0.0351523		0.0132835	0.0131512		0.113318	0.0922007
0.0630849	0.0713016		0.0176187	0.020675		0.00520497	0.00599738		0.0473931	0.0547604
0.15421	0.100868		0.0284525	0.0404322		0.0619269	0.05374		0.0758149	0.104311
0.189761	0.0992646		0.0188995	0.0167772		0.00048912	0.00128641		0.0507817	0.0443421
0.0381052	0.033448		0.0220942	0.0242853		0.0427641	0.0400695		0.0592005	0.064516
0.117438	0.105088		0.0559416	0.0641268		0.0764987	0.0540168		0.145501	0.162177
0.129033	0.127215		0.019859	0.0231991		0.0872788	0.0655978		0.0533152	0.0615831
0.00420238	0.00417613		0.00763546	0.00807365		0.0416708	0.0478986		0.0207181	0.0219444
0.0537594	0.0599145		0.064829	0.0656125		0.0102214	0.0073837		0.167295	0.16622
0.148114	0.120859		0.0637608	0.0395857		0.031932	0.0376812		0.164695	0.102381
0.121502	0.104995		0.00260588	0.00238138		0.0235285	0.028024		0.0071017	0.00742071
0.121494	0.130393		0.0568649	0.0597068		0.0923256	0.092179		0.147782	0.150345
0.0872651	0.102383		0.0915851	0.0876535		0.0294027	0.0360737		0.230769	0.208336
0.0785402	0.0913619		0.0587088	0.0677139		0.00228052	0.00246162		0.152325	0.173352
0.0220658	0.0297902		0.000326107	0.00116883		0.0693931	0.0494342		0.000890483	0.00432895
0.106888	0.111241		0.0863853	0.0810408		0.0451028	0.0568059		0.218683	0.20544
0.118637	0.104796		0.0525485	0.0468468		0.0918814	0.0883575		0.137086	0.118961
0.0478591	0.0516531		0.0548633	0.0659832		0.0795059	0.0761088		0.142833	0.167315
0.0643438	0.0631522		0.0300356	0.0309993		0.0488329	0.059014		0.0799224	0.0821931
0.137093	0.120919		0.0142486	0.0142639		0.0415145	0.0423198		0.0384404	0.0377972
0.0045986	0.00545278		0.0808559	0.0759784		0.0643714	0.0549672		0.205699	0.203389
0.0331418	0.0384825		0.0169776	0.0260455		0.0669617	0.0679286		0.0456943	0.0692489
0.0908728	0.099717		0.0926216	0.0752647		0.059936	0.0395839		0.233164	0.200884
0.093806	0.122305		0.0164966	0.0157894		0.0517756	0.0564589		0.0444182	0.0417535
0.0174371	0.018222		0.0153732	0.0129172		0.00439348	0.0040606		0.0414339	0.0343322
0.0447423	0.0450431		0.078755	0.0717605		0.0701516	0.0759772		0.20073	0.188098
0.0146566	0.0408395		0.0733306	0.0762171		0.0884688	0.0888112		0.18781	0.203637
0.0398752	0.0514808		0.0413581	0.0516936		0.048988	0.0574104		0.108963	0.130245
0.0156107	0.0141216		0.088766	0.0760558		0.084297	0.0676284		0.224231	0.203532
0.0490595	0.0280364		0.0388535	0.0545077		0.0636081	0.0659193		0.10259	0.137042
0.0978658	0.119942		0.0633027	0.0659003		0.0290861	0.0341086		0.163578	0.167059
0.0857101	0.08397		0.0305101	0.0377221		0.0534751	0.0525709		0.0811511	0.0981247
0.0673441	0.092865		0.0306682	0.0343971		0.000652107	0.00132049		0.0815603	0.0904347
0.115891	0.120783		0.0116731	0.00922939		0.0200188	0.0140426		0.0315628	0.0248957
0.0745976	0.0865009		0.00276852	0.00285948		0.0457255	0.0525056		0.00754388	0.00864001
0.182636	0.144487		0.0156943	0.0139518		0.0397935	0.0363688		0.0422875	0.0369927
0.00747441	0.0115546		0.0666573	0.065034		0.0355562	0.0491122		0.171734	0.164631
0.0269089	0.0324733		0.0364995	0.0506334		0.0903992	0.0759848		0.0965733	0.127743
0.0574894	0.0361061		0.079656	0.0746456		0.0645239	0.0760365		0.202863	0.198635
0.120422	0.136798		0.0204982	0.0152307		0.00941405	0.0142553		0.0550005	0.0402996
0.123776	0.124744		0.0591692	0.053655		0.0724234	0.0743358		0.153457	0.134954
0.076264	0.0996541		0.0217752	0.0220398		0.00471815	0.00186022		0.058362	0.0584484
0.0824461	0.0579416		0.0614678	0.0566879		0.0898057	0.0662832		0.159095	0.142505
0.109434	0.104739		0.0565572	0.0457414		0.0668095	0.0560955		0.147022	0.116425
0.109691	0.0968955		0.0203384	0.0346033		0.044168	0.0445827		0.0545795	0.0909186
0.137269	0.115958		0.0357135	0.0325424		0.0533207	0.0314944		0.094559	0.0860074
0.00664743	0.0051847		0.0634554	0.0775625		0.0801061	0.0878326		0.16395	0.204165
0.141594	0.121933		0.0344546	0.0337888		0.0823536	0.0891894		0.0913266	0.0889987
0.0559886	0.0561293		0.02766	0.0310131		0.000815068	0.00155459		0.0737542	0.0822278
0.0424898	0.0478221		0.00211779	0.00232329		0.0649815	0.0667838		0.00577399	0.00727257
0.0265351	0.0308977		0.0126397	0.0169708		0.0222537	0.0240216		0.0341477	0.0448526
0.0220868	0.0335679		0.0766493	0.0623654		0.0246425	0.0287525		0.19573	0.157431
0.0974663	0.10847		0.0893603	0.0787569		0.0868321	0.0906811		0.225612	0.204605
0.0705788	0.110642		0.0447913	0.0497728		0.00146664	0.00143286		0.117652	0.125729
0.00836253	0.00467124		0.0128007	0.0185977		0.0339821	0.0518573		0.0345778	0.0491752
0.0951408	0.0768129		0.0748405	0.0688086		0.0486778	0.0476723		0.191419	0.177324
0.0373305	0.0264459		0.0547091	0.0646319		0.000163067	0.00112773		0.142451	0.163542
0.0774662	0.0670726		0.0573262	0.0551316		0.0386967	0.0468508		0.14892	0.138586
0.0768249	0.0786941		0.00666398	0.0102189		0.030352	0.0270622		0.0180973	0.0274238
0.111727	0.111028		0.0279771	0.0306993		0.00779728	0.00684983		0.074579	0.0814365
0.0488788	0.0686571		0.00325629	0.00381759		0.0185794	0.0135463		0.00886923	0.0110838
0.0514449	0.0542563		0.0236877	0.0347723		0.0527029	0.0658707		0.0633819	0.0913143
0.129395	0.125196		0.0642188	0.0650156		0.0892117	0.0767195		0.16581	0.164582
0.117378	0.118626		0.0921775	0.0683843		0.0137662	0.0149889		0.232139	0.175781
0.146186	0.124589		0.0690895	0.0637051		0.0740859	0.0653159		0.177616	0.161038
0.119448	0.102879		0.0687858	0.0639757		0.0368137	0.0369056		0.176883	0.161769
0.102613	0.0914324		0.0227319	0.032395		0.00795908	0.010219		0.0608753	0.0856486
0.00706971	0.0061021		0.0160153	0.019059		0.0216157	0.0277506		0.0431404	0.0504106
0.128662	0.12085		0.0883201	0.0645475		0.0228913	0.0362548		0.223194	0.163314
0.131148	0.089528		0.0536294	0.0515167		0.0192194	0.0227991		0.139773	0.129826
0.145853	0.120536		0.0610085	0.0663488		0.065134	0.0617148		0.15797	0.168511
0.128674	0.105118		0.0352416	0.0374861		0.0680262	0.0741962		0.0933482	0.0975841
0.116112	0.125301		0.00698791	0.00619938		0.0496082	0.0630995		0.0189716	0.0171605
0.143283	0.1208		0.0603958	0.062212		0.0433883	0.0568141		0.156469	0.157019
0.128173	0.120574		0.0446356	0.0505604		0.0924736	0.0763449		0.117259	0.127572
0.0309095	0.0320019		0.0836995	0.0726778		0.0588622	0.0575733		0.212393	0.191451
0.13042	0.12554		0.0474359	0.0647131		0.0438562	0.0621545		0.124308	0.163762
0.0769688	0.0489047		0.0590541	0.0617361		0.0921064	0.0856324		0.192859	0.179563
0.0168948	0.0185938		0.104244	0.0957943		0.0562145	0.0781508		0.120399	0.162663
0.0823255	0.10571		0.0543166	0.0541711		0.0899151	0.0792131		0.188533	0.165003
0.0903578	0.0989142		0.0710744	0.0647519		0.0886344	0.0798181		0.185999	0.166338
0.0744011	0.0921427		0.00480976	0.00379683		0.0259733	0.026027		0.0566828	0.056391
0.137907	0.130687		0.0609425	0.073812		0.0242107	0.0283912		0.0528935	0.061675
0.102867	0.0676438		0.0845977	0.0962525		0.0497461	0.0616622		0.106976	0.128113
0.115514	0.118146		0.0153495	0.0166677		0.0322148	0.0202126		0.0700335	0.0435377
0.0936135	0.121629		0.0890005	0.0913807		0.0491732	0.049755		0.105782	0.105437
0.0959374	0.121764		0.0520341	0.0695975		0.0503186	0.0646158		0.108169	0.133922
0.0774207	0.0559277		0.0234263	0.0268908		0.0922888	0.0961364		0.193218	0.203503
0.0145316	0.0200157		0.0955651	0.096147		0.110521	0.107794		0.228711	0.211761
0.0742635	0.120793		0.106581	0.100005		0.040346	0.0459694		0.08727	0.0982728
0.0953393	0.0839445		0.00200688	0.00247816		0.0480265	0.0526699		0.103389	0.110945
0.076959	0.0810268		0.0946562	0.0967365		0.0941104	0.0948132		0.196804	0.200541
0.0568619	0.0472268		0.0185093	0.016029		0.0461121	0.0381417		0.0993859	0.0829418
0.0111409	0.0141949		0.0554558	0.0719119		0.0165356	0.0231612		0.0362964	0.0500097
0.00809276	0.0134223		0.063768	0.0801264		0.0283186	0.0407188		0.0617116	0.0881523
0.118649	0.117472		0.104964	0.107418		0.0351266	0.0338695		0.0762265	0.0738213
0.111751	0.102679		0.0842298	0.0809277		0.0393816	0.0432131		0.0852349	0.0930113
0.107629	0.097209		0.108553	0.107401		0.00919837	0.00624239		0.0202817	0.0138754
0.0346957	0.0416524		0.051272	0.045417		0.0736833	0.0585774		0.156093	0.122168
0.0389919	0.0360664		0.00520952	0.00511382		0.05773	0.0623005		0.123528	0.129357
0.0454662	0.0501225		0.0527955	0.0427925		0.016338	0.0161996		0.0358671	0.0349332
0.13545	0.125841		0.021659	0.0252967		0.00640786	0.00755418		0.014153	0.016645
0.0273714	0.0475964		0.0349328	0.049159		0.075728	0.0652355		0.160218	0.135161
0.023157	0.0253363		0.0232301	0.0205826		0.000602488	0.00186116		0.00133543	0.00462872
0.133581	0.10107		0.0271467	0.0296639		0.0524149	0.0487216		0.112528	0.103484
0.0791164	0.0926361		0.0684582	0.0779299		0.0933822	0.0655717		0.195372	0.135837
0.0342558	0.0381561		0.0244067	0.0283501		0.106401	0.0797463		0.220768	0.166179
0.0728141	0.0825025		0.0093974	0.0100633		0.0510814	0.0581666		0.109756	0.121383
0.0706795	0.0778814		0.0792491	0.0797649		0.0125763	0.00922951		0.0276726	0.0201831
0.0429902	0.0574801		0.0779534	0.0481383		0.0391886	0.045842		0.0848274	0.0980309
0.0630671	0.0565607		0.00320908	0.00318438		0.028904	0.0341853		0.0629646	0.0745111
0.0917604	0.0795567		0.0695803	0.0725113		0.112484	0.107244		0.23248	0.233325
0.0116865	0.0115504		0.111592	0.10744		0.0360953	0.0439036		0.0782816	0.0943365
0.0436283	0.0525231		0.0718205	0.0829129		0.00280851	0.00328134		0.00621676	0.00762533
0.024997	0.0185569		0.000401699	0.00171907		0.0847815	0.0600218		0.178349	0.12494
0.0481967	0.0566527		0.105323	0.101053		0.055266	0.0689662		0.118438	0.142806
0.085676	0.120815		0.064332	0.0568968		0.111949	0.107807		0.231454	0.21022
0.0206237	0.0255202		0.0671473	0.0802566		0.0970175	0.0962153		0.202508	0.203576
0.0606855	0.0475661		0.0368696	0.0377809		0.0598099	0.0716635		0.127812	0.148522
0.0898403	0.074746		0.017523	0.0175444		0.0508908	0.0514352		0.109359	0.108611
0.0686281	0.10243		0.0986486	0.0960706		0.0786941	0.0667267		0.166181	0.138178
0.0877059	0.105104		0.0208725	0.0317929		0.0818351	0.0832531		0.172472	0.174128
0.103261	0.100003		0.11284	0.0949633		0.073311	0.0481361		0.155341	0.102377
0.0878464	0.085946		0.0202823	0.0193883		0.0633917	0.0685431		0.135162	0.141922
0.141219	0.104439		0.0189036	0.0159167		0.00540935	0.00521365		0.0119548	0.0117037
0.127398	0.126572		0.0961101	0.0893674		0.0857004	0.0960689		0.180177	0.203386
0.0480355	0.0374688		0.0895494	0.0963226		0.107836	0.107773		0.22354	0.212799
0.0560422	0.0755688		0.0507001	0.0627546		0.0599988	0.0697039		0.1282	0.144355
0.0935024	0.0985873		0.108195	0.0961612		0.102804	0.0827777		0.213795	0.173043
0.105679	0.112179		0.0476439	0.0661681		0.0777682	0.0801685		0.164322	0.167117
0.0400548	0.0433032		0.0773976	0.0801425		0.035708	0.0415337		0.0774601	0.0897554
0.0759855	0.10252		0.0374498	0.0458913		0.0654591	0.0638175		0.13939	0.132337
0.11274	0.124418		0.0376432	0.0418817		0.000803237	0.00190234		0.00178017	0.00471559
0.0880175	0.0912975		0.01436	0.01146		0.0246027	0.017277		0.0537368	0.0372266
0.0227015	0.0159318		0.00340931	0.00376214		0.0560248	0.0637383		0.120007	0.13218
0.00815193	0.0161223		0.0192977	0.0171672		0.0487911	0.0442595		0.104985	0.0950172
0.0591979	0.0544801		0.0814661	0.0790446		0.0436177	0.0596326		0.0941556	0.124192
0.0856726	0.103358		0.0447698	0.0614717		0.110163	0.0960791		0.228023	0.203406
0.111997	0.107268		0.0971989	0.0939784		0.0788791	0.0961408		0.166553	0.203509
0.140906	0.123982		0.0251903	0.018713		0.011584	0.017534		0.0255046	0.0377752
0.0451983	0.0594964		0.0723798	0.0651324		0.0884513	0.0934841		0.185636	0.197506
0.113552	0.119291		0.0267557	0.0269476		0.00580887	0.00255458		0.0128347	0.00609174
0.0599322	0.0417713		0.0751708	0.0688222		0.109448	0.0806891		0.226646	0.168289
0.0336453	0.043758		0.0692064	0.0555628		0.0816506	0.0681001		0.172103	0.141002
0.129486	0.120692		0.0249945	0.0421304		0.0541266	0.0541647		0.116078	0.113774
0.080284	0.0957071		0.0438098	0.0396439		0.0652714	0.0383787		0.139006	0.083431
0.068397	0.0636819		0.0775829	0.0976421		0.0977428	0.107584		0.203928	0.208562
0.067375	0.0973063		0.0422719	0.0411479		0.100458	0.107719		0.209229	0.215079
0.0886785	0.120332		0.0339629	0.0377975		0.00100395	0.00218524		0.00222472	0.00531244
0.0676301	0.0661963		0.00260816	0.00311418		0.0794341	0.081452		0.167666	0.170021
0.1017	0.120848		0.0155473	0.0208168		0.0273421	0.029345		0.0596195	0.0638048
0.00135014	0.00284947		0.0935643	0.0757689		0.0302686	0.0350661		0.0658818	0.0764242
0.118652	0.12126		0.108911	0.0988134		0.105863	0.107484		0.219726	0.224175
0.0744901	0.102005		0.0548863	0.0604309		0.00180638	0.00203814		0.00400093	0.0050021
0.0755084	0.0995359		0.015745	0.0227842		0.0416945	0.062953		0.0901116	0.130634
0.0973481	0.0993737		0.0913766	0.0846524		0.059621	0.0578933		0.127423	0.120861
0.0782191	0.0993235		0.0669599	0.0785501		0.00020087	0.0016694		0.000445341	0.00422417
0.065845	0.0535351		0.0701409	0.0669267		0.0474526	0.0569017		0.10219	0.11897
0.0761105	0.0857115		0.00820266	0.0126558		0.0372565	0.0330224		0.0807417	0.0719632
0.0608949	0.10273		0.034351	0.0374185		0.00959638	0.00858434		0.0211542	0.0188205
0.0730531	0.0959545		0.00400974	0.00491998		0.0228375	0.016677		0.0499357	0.0359486
0.138445	0.114662		0.0290991	0.0423343		0.06452	0.0801024		0.137471	0.16697
0.105054	0.120764		0.078509	0.079022		0.108732	0.0968156		0.225267	0.203847
0.0767301	0.0837486		0.112306	0.0839769		0.0169307	0.0184208		0.0371546	0.0396723
0.0796169	0.0867836		0.0844138	0.0774124		0.0904634	0.079393		0.189616	0.165399
0.0472046	0.0691896		0.0840458	0.0777445		0.0451535	0.0449068		0.0973778	0.0962523
0.0323024	0.0204868		0.0279281	0.039466		0.00979532	0.0126559		0.0215901	0.0274242
0.0534902	0.0605317		0.0196916	0.0233421		0.0265602	0.0338548		0.0579425	0.0737892
0.0396553	0.0540673		0.107657	0.0784465		0.0281233	0.044122		0.0612936	0.0947545
0.0935311	0.0855567		0.0656469	0.0625405		0.0236224	0.0278661		0.051627	0.0605016
0.107018	0.126325		0.0746133	0.080787		0.079619	0.0749712		0.168037	0.155686
0.033735	0.0377456		0.0432334	0.0456068		0.0831253	0.0932614		0.175048	0.196997
0.139024	0.116986		0.00860107	0.00779829		0.0607538	0.0766694		0.129752	0.159406
0.106645	0.0783924		0.0738694	0.0755808		0.053176	0.0689762		0.114108	0.142827
0.107887	0.12153		0.0546965	0.0613833		0.112662	0.0964483		0.232822	0.203695
0.0211416	0.025623		0.102082	0.0908345		0.072007	0.0699028		0.152703	0.144774
0.13865	0.101252		0.0581085	0.0786499		0.0537465	0.0755103		0.115291	0.156865
0.0824802	0.0971049		0.0546332	0.0553262		0.0853255	0.0800134		0.0772493	0.0548305
0.00461708	0.00516445		0.0966183	0.0872371		0.0520002	0.073492		0.102329	0.106082
0.0559017	0.0977351		0.0502408	0.048749		0.0832881	0.0748071		0.0852201	0.0941568
0.00929327	0.00790804		0.0657854	0.0581669		0.0820974	0.0755309		0.154906	0.154283
0.128274	0.105737		0.00444019	0.00384205		0.0239974	0.0235782		0.0629236	0.0539754
0.0325568	0.0295609		0.0563845	0.0681642		0.0223673	0.0258776		0.120408	0.120917
0.0741851	0.0610363		0.0783454	0.0876133		0.0460048	0.0552589		0.122912	0.120427
0.0154272	0.0205893		0.0141759	0.014898		0.0297713	0.018059		0.0684768	0.106595
0.0769242	0.0802176		0.0824378	0.0840839		0.045474	0.0450472		0.098207	0.12078
0.0157474	0.0156973		0.0481252	0.0632465		0.0465354	0.0580342		0.0362083	0.0382767
0.045712	0.041946		0.0216419	0.0244173		0.0854951	0.0875174		0.0948307	0.120431
0.146517	0.127013		0.0885422	0.0875269		0.102462	0.0970921		0.139853	0.101678
0.0295404	0.0253535		0.0987933	0.0903663		0.0372977	0.0418916		0.148455	0.120538
0.0182982	0.0241489		0.00185248	0.00271567		0.0444115	0.0474853		0.142066	0.121777
0.0357913	0.0324848		0.0876968	0.0879752		0.0871892	0.0865221		0.0866959	0.0796469
0.0777188	0.08509		0.0170962	0.014341		0.042638	0.0351696		0.0962955	0.088082
0.0744708	0.123795		0.0512968	0.0659024		0.015272	0.0208175		0.114347	0.118273
0.0830749	0.100346		0.0590053	0.0758649		0.0261666	0.037451		0.144231	0.0934136
0.100441	0.10284		0.0972881	0.0959172		0.032466	0.0311806		0.0932686	0.105527
0.0265248	0.0216528		0.0780036	0.0765779		0.0364048	0.039581		0.034824	0.0423117
0.0054426	0.00580734		0.10063	0.0959009		0.00849305	0.00593207		0.00884507	0.0174195
0.00103128	0.00308188		0.0474189	0.0414304		0.0682074	0.0525185		0.0471313	0.0465118
0.00395735	0.00376128		0.00480932	0.00496737		0.0534054	0.0558433		0.0103345	0.00916853
0.103203	0.0903545		0.0488309	0.0392255		0.0150894	0.0144895		0.0196079	0.0294382
0.0809147	0.0448593		0.0200079	0.0228705		0.00591587	0.00705389		0.0630849	0.0713016
0.132242	0.144593		0.0322866	0.0445501		0.070106	0.0586429		0.15421	0.100868
0.092269	0.106234		0.0214605	0.0183984		0.000556105	0.00218878		0.189761	0.0992646
0.153141	0.114042		0.0250826	0.0271165		0.0484781	0.0441856		0.0381052	0.033448
0.0231897	0.0222592		0.0633572	0.0732178		0.0865119	0.0589775		0.117438	0.105088
0.0913501	0.103685		0.0225486	0.0258376		0.0986262	0.0754483		0.129033	0.127215
0.153803	0.145435		0.00867688	0.00920186		0.0472423	0.0521616		0.00420238	0.00417613
0.15577	0.120613		0.0733762	0.0754698		0.0116135	0.00848768		0.0537594	0.0599145
0.0795627	0.0938043		0.0721727	0.0436995		0.0362261	0.0417852		0.148114	0.120859
0.0490649	0.0725163		0.00296232	0.00331886		0.0267082	0.0314821		0.121502	0.104995
0.0930211	0.0949475		0.0643986	0.0666091		0.104291	0.102609		0.121494	0.130393
0.00315792	0.00436184		0.10346	0.095938		0.0333626	0.0401625		0.0872651	0.102383
0.033315	0.0248743		0.0664781	0.0780656		0.00259251	0.00340168		0.0785402	0.0913619
0.0735151	0.107874		0.000370771	0.00206744		0.0785163	0.0537868		0.0220658	0.0297902
0.136551	0.118914		0.0976228	0.0911321		0.0511209	0.0625455		0.106888	0.111241
0.159161	0.0992864		0.0595286	0.0510667		0.103792	0.0966814		0.118637	0.104796
0.101813	0.105198		0.0621407	0.0759943		0.0898932	0.087584		0.0478591	0.0516531
0.0834258	0.116807		0.0340793	0.034842		0.0553341	0.0656115		0.0643438	0.0631522
0.0489185	0.0597713		0.0161846	0.0156671		0.0470656	0.0464506		0.137093	0.120919
0.0309578	0.0246309		0.0914107	0.0874575		0.0728606	0.0601527		0.0045986	0.00545278
0.0439663	0.0448953		0.0192808	0.0291826		0.0757785	0.0783117		0.0331418	0.0384825
0.0913796	0.0874352		0.104623	0.08663		0.0678618	0.0436977		0.0908728	0.099717
0.0830411	0.120759		0.0187351	0.01731		0.0586563	0.0620819		0.093806	0.122305
0.140969	0.120087		0.0174607	0.0142433		0.00499383	0.00505269		0.0174371	0.018222
0.130415	0.120944		0.0890491	0.08266		0.0793702	0.0874559		0.0447423	0.0450431
0.0717278	0.0810004		0.082948	0.0876671		0.0999622	0.0973612		0.0146566	0.0408395
0.055012	0.0513861		0.0468889	0.0562638		0.0555092	0.0633656		0.0398752	0.0514808
0.0572997	0.0467168		0.100296	0.0875393		0.0952773	0.0779674		0.0156107	0.0141216
0.119836	0.104936		0.0440571	0.0595794		0.0720007	0.0759075		0.0490595	0.0280364
0.110851	0.119328		0.0716565	0.0758813		0.0330041	0.0381534		0.0978658	0.119942
0.012319	0.0174083		0.0346165	0.0418264		0.0605743	0.0572647		0.0857101	0.08397
0.117889	0.126071		0.0347954	0.0384511		0.000741405	0.00222393		0.0673441	0.092865
0.0533399	0.045733		0.0132615	0.0103995		0.0227298	0.0154319		0.115891	0.120783
0.14873	0.10608		0.00314718	0.00381241		0.0518244	0.0571893		0.0745976	0.0865009
0.0219718	0.0206136		0.017825	0.0153355		0.04512	0.0404614		0.182636	0.144487
0.102211	0.0841269		0.0754357	0.0745997		0.0403275	0.0534429		0.00747441	0.0115546
0.123055	0.123355		0.0413946	0.0550859		0.102129	0.087465		0.0269089	0.0324733
0.120188	0.0914516		0.090062	0.0859258		0.0730325	0.0875213		0.0574894	0.0361061
0.134579	0.125015		0.0232732	0.0167036		0.0106967	0.015658		0.120422	0.136798
0.128155	0.0601634		0.0669972	0.0585408		0.0819272	0.0855742		0.123776	0.124744
0.0738371	0.103527		0.024721	0.0244726		0.00536275	0.00278094		0.076264	0.0996541
0.156227	0.125199		0.0695886	0.0623872		0.101463	0.076382		0.0824461	0.0579416
0.0188528	0.0335786		0.0640516	0.0499277		0.0756071	0.0616023		0.109434	0.104739
0.0895265	0.075884		0.0230921	0.0386633		0.0500646	0.0487435		0.109691	0.0968955
0.122517	0.123265		0.0405055	0.0365115		0.0604001	0.0353837		0.137269	0.115958
0.0138918	0.0133739		0.0718286	0.0886398		0.090568	0.0960899		0.00664743	0.0051847
0.162472	0.117724		0.0390811	0.0378218		0.0930939	0.0979468		0.141594	0.121933
0.0537957	0.0481128		0.031389	0.0348572		0.00092667	0.00246551		0.0559886	0.0561293
0.121125	0.129566		0.00240756	0.00325889		0.073548	0.0769867		0.0424898	0.0478221
0.0364824	0.0476124		0.0143587	0.0186143		0.0252634	0.0268062		0.0265351	0.0308977
0.0643884	0.0832365		0.0866813	0.0705471		0.0279706	0.0323186		0.0220868	0.0335679
0.0163638	0.0177076		0.100963	0.0894961		0.0981246	0.100272		0.0974663	0.10847
0.127424	0.104864		0.0507689	0.0541504		0.00166739	0.0023399		0.0705788	0.110642
0.0343869	0.0482762		0.0145414	0.0204587		0.0385465	0.0564487		0.00836253	0.00467124
0.0915985	0.123441		0.0846469	0.0793153		0.0551589	0.0519249		0.0951408	0.0768129
0.0415847	0.0296369		0.0619668	0.0739875		0.000185403	0.00202503		0.0373305	0.0264459
0.0422112	0.052026		0.0649189	0.0603602		0.0438798	0.0510709		0.0774662	0.0670726
0.0389044	0.0561185		0.0075734	0.0114265		0.0344374	0.0303685		0.0768249	0.0786941
0.0558926	0.0715875		0.0317482	0.0345109		0.00886067	0.00793536		0.111727	0.111028
0.128279	0.0755092		0.00370153	0.00480172		0.0210976	0.0149062		0.0488788	0.0686571
0.0274319	0.0293526		0.0268886	0.0388367		0.0597029	0.0758403		0.0514449	0.0542563
0.101885	0.103815		0.0726887	0.0745718		0.100796	0.0880336		0.129395	0.125196
0.00410071	0.00555911		0.104125	0.0788321		0.0156372	0.016443		0.117378	0.118626
0.0118899	0.025219		0.0781745	0.0725759		0.0837978	0.075027		0.146186	0.124589
0.147215	0.0914776		0.0778326	0.0729877		0.04175	0.0410037		0.119448	0.102879
0.0598731	0.0643432		0.0258054	0.0363545		0.00904443	0.0114267		0.102613	0.0914324
0.127341	0.126028		0.0181891	0.02099		0.0245402	0.0311666		0.00706971	0.0061021
0.09951	0.101344		0.0997953	0.073859		0.025986	0.040346		0.128662	0.12085
0.0741728	0.105781		0.0607485	0.0560651		0.0218233	0.0253664		0.131148	0.089528
0.106782	0.103153		0.0690709	0.0764635		0.0737198	0.0695705		0.145853	0.120536
0.142203	0.121269		0.0399716	0.0415889		0.0769773	0.0854161		0.128674	0.105118
0.0283491	0.0326939		0.00794136	0.00726273		0.0562095	0.0716564		0.116112	0.125301
0.116628	0.139434		0.0683802	0.0703163		0.0491835	0.0625566		0.143283	0.1208
0.09286	0.104306		0.0505929	0.0550058		0.104457	0.0877616		0.128173	0.120574
0.0938819	0.07641		0.094606	0.0836975		0.0666511	0.0635893		0.0309095	0.0320019
0.0606279	0.0951609		0.0537563	0.0741113		0.0497123	0.0702298		0.13042	0.12554
0.0113393	0.0136393								0.0769688	0.0489047
0.0306073	0.0175017								0.0168948	0.0185938
0.0635705	0.0663184								0.0823255	0.10571
0.108701	0.108782								0.0903578	0.0989142
0.0661794	0.0578323								0.0744011	0.0921427
0.0368692	0.0329463								0.137907	0.130687
0.121916	0.121012								0.102867	0.0676438
0.0391692	0.0583422								0.115514	0.118146
0.0507769	0.0800655								0.0936135	0.121629
0.0115481	0.00549455								0.0959374	0.121764
0.0413174	0.048304								0.0774207	0.0559277
0.0563096	0.0934197								0.0145316	0.0200157
0.169664	0.11955								0.0742635	0.120793
0.0292194	0.0326331								0.0953393	0.0839445
0.145967	0.121604								0.076959	0.0810268
0.0623248	0.0823059								0.0568619	0.0472268
0.108555	0.100462								0.0111409	0.0141949
0.0431285	0.0414655								0.00809276	0.0134223
0.158492	0.116205								0.118649	0.117472
0.0365928	0.0356135								0.111751	0.102679
0.0363198	0.0327669								0.107629	0.097209
0.127921	0.120847								0.0346957	0.0416524
0.00930522	0.012259								0.0389919	0.0360664
0.108097	0.114637								0.0454662	0.0501225
0.0441007	0.0331493								0.13545	0.125841
0.0257459	0.0389976								0.0273714	0.0475964
0.125912	0.127329								0.023157	0.0253363
0.0382693	0.0493181								0.133581	0.10107
0.00230898	0.00355234								0.0791164	0.0926361
0.0519012	0.0512073								0.0342558	0.0381561
0.0413666	0.0498036								0.0728141	0.0825025
0.0166981	0.0274511								0.0706795	0.0778814
0.043938	0.0401306								0.0429902	0.0574801
0.0170425	0.014359								0.0630671	0.0565607
0.0319801	0.031567								0.0917604	0.0795567
0.0104504	0.0181622								0.0116865	0.0115504
0.100164	0.0835022								0.0436283	0.0525231
0.0544673	0.0481792								0.024997	0.0185569
0.0676688	0.0664169								0.0481967	0.0566527
0.170658	0.119024								0.085676	0.120815
0.0460633	0.0862217								0.0206237	0.0255202
0.0922184	0.106754								0.0606855	0.0475661
0.114771	0.109336								0.0898403	0.074746
0.131032	0.126592								0.0686281	0.10243
0.0961078	0.0854917								0.0877059	0.105104
0.0372826	0.0376718								0.103261	0.100003
0.021606	0.0214311								0.0878464	0.085946
0.120358	0.103695								0.141219	0.104439
0.0403285	0.0675186								0.127398	0.126572
0.0986412	0.10398								0.0480355	0.0374688
0.114418	0.0780642								0.0560422	0.0755688
0.0407441	0.0457635								0.0935024	0.0985873
0.0895491	0.125578								0.105679	0.112179
0.0409064	0.0508313								0.0400548	0.0433032
0.0711563	0.103785								0.0759855	0.10252
0.0683358	0.063289								0.11274	0.124418
0.0183961	0.0184118								0.0880175	0.0912975
0.0302296	0.0506856								0.0227015	0.0159318
0.0973564	0.115699								0.00815193	0.0161223
0.0359299	0.0268235								0.0591979	0.0544801
0.0462059	0.0541195								0.0856726	0.103358
0.0501072	0.0443954								0.111997	0.107268
0.125595	0.125898								0.140906	0.123982
0.0893798	0.0885214								0.0451983	0.0594964
0.0967222	0.0897918								0.113552	0.119291
0.0978335	0.120884								0.0599322	0.0417713
0.122426	0.0887908								0.0336453	0.043758
0.0585264	0.0815407								0.129486	0.120692
0.0805403	0.0627566								0.080284	0.0957071
0.0594135	0.0721489								0.068397	0.0636819
0.0243089	0.0279145								0.067375	0.0973063
0.0668177	0.0837333								0.0886785	0.120332
0.0163977	0.0155777								0.0676301	0.0661963
0.0182633	0.0184294								0.1017	0.120848
0.0076982	0.00836691								0.00135014	0.00284947
0.0801627	0.0503982								0.118652	0.12126
0.0341479	0.0509354								0.0744901	0.102005
0.097154	0.119881								0.0755084	0.0995359
0.128606	0.122401								0.0973481	0.0993737
0.093536	0.0963148								0.0782191	0.0993235
0.042849	0.0461176								0.065845	0.0535351
0.135084	0.146793								0.0761105	0.0857115
0.0270947	0.0817567								0.0608949	0.10273
0.0803238	0.0742993								0.0730531	0.0959545
0.057283	0.0750515								0.138445	0.114662
0.0148871	0.0181692								0.105054	0.120764
0.128702	0.125168								0.0767301	0.0837486
0.0120258	0.0143757								0.0796169	0.0867836
0.129802	0.107005								0.0472046	0.0691896
0.00970259	0.00797021								0.0323024	0.0204868
0.111254	0.10327								0.0534902	0.0605317
0.042699	0.0566495								0.0396553	0.0540673
0.0967356	0.0968505								0.0935311	0.0855567
0.104612	0.0929309								0.107018	0.126325
0.0180837	0.0236921								0.033735	0.0377456
0.0498483	0.0565638								0.139024	0.116986
0.0991194	0.120781								0.106645	0.0783924
0.1054	0.0935851								0.107887	0.12153
0.00747254	0.00443528								0.0211416	0.025623
0.170247	0.128481								0.13865	0.101252
0.0635487	0.0700068								0.0824802	0.0971049
0.140907	0.135415								0.00461708	0.00516445
0.117649	0.117346								0.0559017	0.0977351
0.138404	0.132411								0.00929327	0.00790804
0.0678746	0.0690799								0.128274	0.105737
0.173824	0.145377								0.0325568	0.0295609
0.128045	0.144761								0.0741851	0.0610363
0.137096	0.135836								0.0154272	0.0205893
0.127815	0.145079								0.0769242	0.0802176
0.0369996	0.0490969								0.0157474	0.0156973
0.124847	0.144763								0.045712	0.041946
0.191072	0.129088								0.146517	0.127013
0.162853	0.144846								0.0295404	0.0253535
0.157187	0.148562								0.0182982	0.0241489
0.12217	0.0971851								0.0357913	0.0324848
0.14655	0.108324								0.0777188	0.08509
0.143166	0.143339								0.0744708	0.123795
0.163391	0.116211								0.0830749	0.100346
0.130419	0.134878								0.100441	0.10284
0.0323903	0.0547763								0.0265248	0.0216528
0.0111355	0.0214083								0.0054426	0.00580734
0.0425036	0.06038								0.00103128	0.00308188
0.0165399	0.011545								0.00395735	0.00376128
0.0290522	0.0365545								0.103203	0.0903545
0.0759995	0.0876366								0.0809147	0.0448593
0.131784	0.12781								0.132242	0.144593
0.199256	0.125283								0.092269	0.106234
0.0563002	0.0421905								0.153141	0.114042
0.130227	0.134352								0.0231897	0.0222592
0.1917	0.164616								0.0913501	0.103685
0.00400119	0.00559841								0.153803	0.145435
0.073238	0.075435								0.15577	0.120613
0.172829	0.14522								0.0795627	0.0938043
0.173755	0.134228								0.0490649	0.0725163
0.21421	0.161095								0.0930211	0.0949475
0.121148	0.130203								0.00315792	0.00436184
0.0782745	0.113119								0.033315	0.0248743
0.0295652	0.0370398								0.0735151	0.107874
0.146038	0.138938								0.136551	0.118914
0.147514	0.13395								0.159161	0.0992864
0.0644342	0.0665163								0.101813	0.105198
0.0657202	0.0788724								0.0834258	0.116807
0.171928	0.145384								0.0489185	0.0597713
0.00641885	0.00711827								0.0309578	0.0246309
0.0442339	0.0493901								0.0439663	0.0448953
0.102512	0.125995								0.0913796	0.0874352
0.153708	0.150591								0.0830411	0.120759
0.0216686	0.0223732								0.140969	0.120087
0.0327991	0.058473								0.130415	0.120944
0.0430246	0.0527254								0.0717278	0.0810004
0.0492397	0.0663224								0.055012	0.0513861
0.0179811	0.017457								0.0572997	0.0467168
0.0718915	0.0346487								0.119836	0.104936
0.15836	0.144419								0.110851	0.119328
0.116751	0.102661								0.012319	0.0174083
0.0922906	0.115379								0.117889	0.126071
0.13577	0.145083								0.0533399	0.045733
0.0649392	0.106096								0.14873	0.10608
0.124724	0.144181								0.0219718	0.0206136
0.0139549	0.0143909								0.102211	0.0841269
0.0324956	0.0408038								0.123055	0.123355
0.0455778	0.0459933								0.120188	0.0914516
0.157389	0.153418								0.134579	0.125015
0.156182	0.159822								0.128155	0.0601634
0.128533	0.125896								0.0738371	0.103527
0.0760092	0.0733384								0.156227	0.125199
0.131069	0.133868								0.0188528	0.0335786
0.137429	0.121576								0.0895265	0.075884
0.176747	0.141887								0.122517	0.123265
0.00915885	0.00679907								0.0138918	0.0133739
0.143297	0.149159								0.162472	0.117724
0.0828976	0.0714037								0.0537957	0.0481128
0.0539475	0.0620227								0.121125	0.129566
0.0332836	0.0385812								0.0364824	0.0476124
0.0465041	0.0423615								0.0643884	0.0832365
0.0786941	0.137154								0.0163638	0.0177076
0.128874	0.138559								0.127424	0.104864
0.00734988	0.00618779								0.0343869	0.0482762
0.124873	0.0938273								0.0915985	0.123441
0.039675	0.0325448								0.0415847	0.0296369
0.076941	0.0830561								0.0422112	0.052026
0.0924863	0.0960386								0.0389044	0.0561185
0.116626	0.138803								0.0558926	0.0715875
0.0793972	0.0847613								0.128279	0.0755092
0.0960993	0.0693852								0.0274319	0.0293526
0.158155	0.161411								0.101885	0.103815
0.12719	0.143563								0.00410071	0.00555911
0.13635	0.159258								0.0118899	0.025219
0.111749	0.130986								0.147215	0.0914776
0.15226	0.113224								0.0598731	0.0643432
0.00852693	0.00789148								0.127341	0.126028
0.152407	0.145199								0.09951	0.101344
0.144805	0.110412								0.0741728	0.105781
0.201741	0.144845								0.106782	0.103153
0.143141	0.134391								0.142203	0.121269
0.181851	0.161764								0.0283491	0.0326939
0.146414	0.145108								0.116628	0.139434
0.154774	0.144875								0.09286	0.104306
0.0376429	0.0401359								0.0938819	0.07641
0.159217	0.16254								0.0606279	0.0951609
0.101155	0.0633367								0.0113393	0.0136393
0.0209273	0.0228209								0.0306073	0.0175017
0.109765	0.135069								0.0635705	0.0663184
0.0826311	0.124733								0.108701	0.108782
0.088991	0.114289								0.0661794	0.0578323
0.148293	0.160744								0.0368692	0.0329463
0.103507	0.0836696								0.121916	0.121012
0.137125	0.143259								0.0391692	0.0583422
0.0937528	0.147995								0.0507769	0.0800655
0.12019	0.148511								0.0115481	0.00549455
0.121815	0.0711875								0.0413174	0.048304
0.0181709	0.0245381								0.0563096	0.0934197
0.132613	0.145098								0.169664	0.11955
0.111671	0.102627								0.0292194	0.0326331
0.078837	0.0988817								0.145967	0.121604
0.0736381	0.0612835								0.0623248	0.0823059
0.0153255	0.0175446								0.108555	0.100462
0.0145591	0.0166212								0.0431285	0.0414655
0.150631	0.142834								0.158492	0.116205
0.153333	0.13067								0.0365928	0.0356135
0.163026	0.122064								0.0363198	0.0327669
0.0476362	0.0538618								0.127921	0.120847
0.0417092	0.0459364								0.00930522	0.012259
0.0602294	0.0647704								0.108097	0.114637
0.151204	0.163423								0.0441007	0.0331493
0.0467939	0.0617439								0.0257459	0.0389976
0.036049	0.0311144								0.125912	0.127329
0.171226	0.128129								0.0382693	0.0493181
0.114015	0.115032								0.00230898	0.00355234
0.0521268	0.0489249								0.0519012	0.0512073
0.0845274	0.100748								0.0413666	0.0498036
0.101791	0.0950754								0.0166981	0.0274511
0.0520562	0.0728469								0.043938	0.0401306
0.102317	0.0718654								0.0170425	0.014359
0.125212	0.0970757								0.0319801	0.031567
0.0115135	0.0143859								0.0104504	0.0181622
0.0519773	0.0674864								0.100164	0.0835022
0.0255974	0.0227765								0.0544673	0.0481792
0.0535653	0.0719638								0.0676688	0.0664169
0.11127	0.145131								0.170658	0.119024
0.0222494	0.0313495								0.0460633	0.0862217
0.0850023	0.0617063								0.0922184	0.106754
0.0869276	0.091464								0.114771	0.109336
0.142947	0.130277								0.131032	0.126592
0.108536	0.134373								0.0961078	0.0854917
0.117633	0.126446								0.0372826	0.0376718
0.102942	0.105329								0.021606	0.0214311
0.183752	0.133423								0.120358	0.103695
0.160562	0.164726								0.0403285	0.0675186
0.0524002	0.0479435								0.0986412	0.10398
0.0892614	0.0923976								0.114418	0.0780642
0.0892553	0.12422								0.0407441	0.0457635
0.122211	0.139528								0.0895491	0.125578
0.0572117	0.0561372								0.0409064	0.0508313
0.094583	0.130419								0.0711563	0.103785
0.153016	0.158631								0.0683358	0.063289
0.101064	0.113023								0.0183961	0.0184118
0.027332	0.0196235								0.0302296	0.0506856
0.0183304	0.0198518								0.0973564	0.115699
0.0946422	0.0696278								0.0359299	0.0268235
0.140289	0.131743								0.0462059	0.0541195
0.200155	0.136333								0.0501072	0.0443954
0.166968	0.157005								0.125595	0.125898
0.0575835	0.0749912								0.0893798	0.0885214
0.1167	0.14399								0.0967222	0.0897918
0.0775805	0.0540272								0.0978335	0.120884
0.0427057	0.0567548								0.122426	0.0887908
0.122918	0.14498								0.0585264	0.0815407
0.0906363	0.119731								0.0805403	0.0627566
0.073462	0.0794356								0.0594135	0.0721489
0.0951461	0.122216								0.0243089	0.0279145
0.156116	0.144691								0.0668177	0.0837333
0.0847346	0.0821173								0.0163977	0.0155777
0.164721	0.145196								0.0182633	0.0184294
0.00187225	0.0040196								0.0076982	0.00836691
0.134638	0.146598								0.0801627	0.0503982
0.149883	0.129605								0.0341479	0.0509354
0.087508	0.12571								0.097154	0.119881
0.126138	0.125455								0.128606	0.122401
0.0903865	0.125376								0.093536	0.0963148
0.0873467	0.0685996								0.042849	0.0461176
0.0952492	0.105006								0.135084	0.146793
0.0915415	0.130751								0.0270947	0.0817567
0.136098	0.120114								0.0803238	0.0742993
0.111258	0.14108								0.057283	0.0750515
0.168406	0.145059								0.0148871	0.0181692
0.121684	0.102369								0.128702	0.125168
0.0603212	0.10649								0.0120258	0.0143757
0.0517266	0.085337								0.129802	0.107005
0.0402572	0.0251092								0.00970259	0.00797021
0.0667773	0.0760901								0.111254	0.10327
0.0573911	0.0691798								0.042699	0.0566495
0.135958	0.104795								0.0967356	0.0968505
0.125089	0.164468								0.104612	0.0929309
0.0311396	0.0483391								0.0180837	0.0236921
0.170985	0.14253								0.0498483	0.0565638
0.132647	0.0956795								0.0991194	0.120781
0.150128	0.147617								0.1054	0.0935851
0.0296052	0.0314812								0.00747254	0.00443528
0.13142	0.128415								0.170247	0.128481
0.081646	0.121902								0.0770301	0.0777679
0.00687417	0.00677496								0.134955	0.120461
0.0871047	0.122885								0.0709056	0.067826
0.0114237	0.0100428								0.0925255	0.0818872
0.160071	0.135095								0.00632909	0.00487215
0.0280255	0.0367233								0.0794686	0.0952962
0.092993	0.0766255								0.109883	0.120909
0.0240674	0.0252336								0.0201643	0.0219526
0.062464	0.0978813								0.115516	0.116199
0.0168108	0.0193426								0.0679514	0.0888701
0.0562934	0.05427								0.0307347	0.0343865
0.210798	0.164736								0.1239	0.120835
0.0369451	0.0311364								0.137925	0.122672
0.028044	0.0296133								0.002642	0.00311184
0.050058	0.04082								0.12274	0.121156
0.113596	0.10416								0.024303	0.0211186
0.157497	0.156299								0.0723792	0.0923675
0.0880535	0.126986								0.0831142	0.105123
0.129	0.130925								0.13587	0.126504
0.0334966	0.0265288								0.109412	0.10606
0.00575947	0.00754046								0.14043	0.126485
0.00237776	0.00429614								0.0669646	0.0565729
0.00445131	0.00510465								0.0068547	0.00662968
0.144274	0.111624								0.0689372	0.0532418
0.113368	0.0582299								0.0284242	0.0325415
0.17796	0.144053								0.045746	0.0613628
0.140515	0.135545								0.0304782	0.0269316
0.152464	0.140693								0.0355944	0.0375788
0.0210011	0.0272715								0.0891583	0.10175
0.108731	0.132256								0.0320159	0.0360676
0.133635	0.143041								0.0123569	0.0132262
0.177723	0.144908								0.103027	0.104614
0.0963855	0.116807								0.101365	0.0600531
0.0678749	0.0889736								0.00422385	0.00405464
0.0964488	0.118559								0.0906029	0.0932865
0.00350771	0.00581947								0.144287	0.126529
0.0425029	0.0305271								0.0934853	0.108059
0.0974281	0.136754								0.00052896	0.00209835
0.16535	0.143747								0.136327	0.123155
0.165793	0.125317								0.0838416	0.0713702
0.130305	0.134493								0.08747	0.105291
0.0840057	0.142417								0.0482671	0.0470505
0.0608098	0.075283								0.0230115	0.0230901
0.037738	0.0302194								0.127831	0.120754
0.0314995	0.0582776								0.0273955	0.0400302
0.122639	0.107406								0.14587	0.119643
0.133958	0.145052								0.0266233	0.0254441
0.146591	0.144518								0.0248191	0.0209716
0.141669	0.145463								0.124595	0.114271
0.0848463	0.0988488								0.116218	0.120949
0.0693874	0.0662156								0.0662238	0.0791437
0.0612787	0.0606408								0.139975	0.120847
0.17901	0.134147								0.0622629	0.0838771
0.101237	0.144014								0.100651	0.105144
0.0195173	0.0213948								0.0490221	0.057178
0.12716	0.163996								0.0492737	0.0520957
0.0531871	0.059377								0.0188673	0.0150831
0.190031	0.135413								0.00448725	0.00482584
0.0170144	0.0252631								0.0253349	0.0226019
0.129423	0.102869								0.10587	0.103506
0.156437	0.154628								0.0585343	0.0774129
0.133507	0.113253								0.125983	0.118691
0.184279	0.160785								0.0330397	0.0245893
0.12567	0.0756992								0.0942045	0.0824179
0.136278	0.132008								0.035084	0.0344521
0.176699	0.161418								0.0977918	0.0877199
0.0258288	0.0423768								0.0901216	0.069632
0.111187	0.0927576								0.0327839	0.052408
0.132364	0.154282								0.0572882	0.0493152
0.0254806	0.0165633								0.100889	0.121582
0.151213	0.142992								0.0552909	0.0511777
0.0725249	0.0623793								0.0444829	0.0470705
0.13167	0.162076								0.00343324	0.00396092
0.0719031	0.0617637								0.0204235	0.0272195
0.0588036	0.101698								0.121347	0.0983502
0.0178858	0.0217545								0.140884	0.122123
0.14376	0.134048								0.0716427	0.0760232
0.0617691	0.0625786								0.0206826	0.0295933
0.165155	0.154954								0.118553	0.109746
0.0491049	0.0368281								0.0872285	0.102728
0.0396078	0.0669338								0.0913244	0.0849601
0.0613648	0.0713921								0.0107879	0.01667
0.0845708	0.0879503								0.0449883	0.0466156
0.14975	0.0923297								0.00527703	0.00637103
0.0316838	0.0364368								0.0381424	0.0526644
0.15349	0.13246								0.102078	0.10347
0.00451765	0.00724488								0.145192	0.109093
0.0255227	0.0309649								0.109647	0.100934
0.160637	0.113292								0.109176	0.101458
0.0788477	0.0801395								0.0366144	0.0490968
0.190508	0.163897								0.0258505	0.0302542
0.139791	0.128562								0.139292	0.102565
0.143107	0.135139								0.0855367	0.0788533
0.116619	0.131419								0.0970755	0.105908
0.206283	0.146629								0.0565397	0.0568149
0.0403659	0.041117								0.0113112	0.0102097
0.100523	0.150252								0.0961195	0.0980555
0.106951	0.13322								0.071397	0.0772945
0.118887	0.0933617								0.132204	0.115676
0.0964892	0.118888								0.0758084	0.102885
0.013658	0.0168804								0.119485	0.11069
0.0352686	0.021507								0.0733602	0.102099
0.0610392	0.082248								0.116685	0.103769
0.139543	0.13736								0.115048	0.104692
0.0673004	0.0732221								0.0340624	0.0333883
0.0460941	0.0414759								0.0317598	0.036115
0.136061	0.145694								0.0649878	0.0776686
0.0479253	0.0737647								0.0422051	0.0264742
0.0825831	0.097695								0.0642454	0.0621286
0.012533	0.007168								0.0657296	0.0816981
0.0682441	0.0626124								0.119718	0.120825
0.0897816	0.116221								0.142927	0.129453
0.152653	0.144159								0.0527884	0.0572776
0.028578	0.0410306								0.0627589	0.0658841
0.145367	0.147899								0.122044	0.119497
0.0642106	0.100496								0.0602762	0.0474853
0.165064	0.127169								0.0217183	0.0300404
0.0496832	0.0536014								0.037124	0.0506434
0.125507	0.142041								0.0459984	0.0424345
0.0356164	0.0452876								0.0515346	0.0537732
0.0407502	0.0412208								0.0120956	0.00813522
0.184536	0.145193								0.0958803	0.0735723
0.0134606	0.0152316								0.0753193	0.0785286
0.13391	0.141064								0.0214595	0.0213417
0.0569114	0.0417648								0.00842987	0.00988432
0.0404499	0.050123								0.0985075	0.0825623
0.113278	0.164529								0.000793335	0.00228808
0.0556517	0.0638284								0.0684444	0.0608012
0.00173419	0.00485599								0.121114	0.0830341
0.0524613	0.0660134								0.137697	0.104587
0.0430092	0.0643992								0.0667177	0.0730326
0.0152245	0.0338669								0.0165285	0.0121163
0.0747605	0.0517278								0.0512837	0.057115
0.0169407	0.0177409								0.0378879	0.0428021
0.0333466	0.0395218								0.145418	0.14745
0.015132	0.0223012								0.0472594	0.0546478
0.0984169	0.102045								0.00369685	0.00418407
0.0678772	0.0624604								0.110118	0.0754797
0.0992384	0.0823534								0.0721337	0.0879327
0.157259	0.143818								0.144739	0.128164
0.0968112	0.105709								0.125752	0.120886
0.111408	0.135957								0.0780063	0.091988
0.126164	0.137722								0.0664708	0.0642911
0.17967	0.164739								0.102315	0.0846734
0.120063	0.104706								0.106343	0.108391
0.0629514	0.0482336								0.0954018	0.0600502
0.0235528	0.0262581								0.082629	0.0873087
0.132046	0.132272								0.0071174	0.00676288
0.0574635	0.0835351								0.111294	0.120752
0.110156	0.132717								0.13952	0.130321
0.113155	0.0952909								0.0782501	0.0890287
0.0590217	0.0594167								0.133122	0.107926
0.162951	0.162657								0.101127	0.105178
0.0719794	0.0655859								0.0467552	0.0516597
0.147314	0.132414								0.0852947	0.0805953
0.0896825	0.0790177								0.00105764	0.00234305
0.017938	0.0226017								0.032272	0.0227442
0.0439089	0.0654193								0.0731151	0.0804866
0.0926877	0.141726								0.0637502	0.0550996
0.0314898	0.0330384								0.0570388	0.0749643
0.0641681	0.0692366								0.142474	0.120763
0.0717419	0.0576122								0.102553	0.120829
0.138667	0.163575								0.0152268	0.0230768
0.112764	0.108954								0.114814	0.118215
0.0989685	0.110798								0.0076426	0.00321387
0.117805	0.145284								0.141566	0.1058
0.122015	0.109342								0.106107	0.0866596
0.0639349	0.0995253								0.0706597	0.0678176
0.0893484	0.078452								0.0850527	0.0477719
0.116632	0.0885679								0.126677	0.12674
0.0355601	0.0344852								0.130136	0.132224
0.0631145	0.102349								0.00132188	0.00272076
0.0166039	0.0191993								0.103265	0.106607
0.0293426	0.0226229								0.0358495	0.0372121
0.00895397	0.0105896								0.0396679	0.043831
0.0980442	0.0650891								0.137012	0.139814
0.0366086	0.0657046								0.00237812	0.00252437
0.128244	0.144378								0.0545409	0.0794132
0.136219	0.150963								0.0777623	0.0726741
0.130372	0.120673								0.000264515	0.00203203
0.0684352	0.0598747								0.0620148	0.0713765
0.154632	0.14141								0.0487705	0.0414514
0.0679696	0.0997978								0.0126181	0.0112571
0.108615	0.0909607								0.0299651	0.0219648
0.0802911	0.0918096								0.084084	0.105091
0.0177283	0.0223096								0.140657	0.121194
0.214058	0.161312								0.0222358	0.0242165
0.020263	0.0177608								0.117386	0.104049
0.110865	0.136143								0.0590323	0.0559229
0.0109581	0.0101169								0.0128793	0.0166702
0.133528	0.131604								0.0348287	0.0424174
0.068177	0.0719603								0.0368692	0.054925
0.145145	0.121506								0.0309911	0.0355106
0.117591	0.115479								0.103502	0.0971015
0.0255205	0.0290426								0.107997	0.118001
0.0610092	0.0718687								0.079225	0.0997646
0.169103	0.14508								0.0694296	0.0879474
0.0949699	0.116473								0.145644	0.121014
0.00984045	0.0059069								0.0937251	0.0893261
0.178098	0.163338								0.0701679	0.0979449
0.0539488	0.0473935								0.0635487	0.0700068
0.0836653	0.0847618								0.140907	0.135415
0.0835712	0.0771534								0.117649	0.117346
0.102717	0.0970895								0.138404	0.132411
0.0431137	0.0466773								0.0678746	0.0690799
0.103857	0.100502								0.173824	0.145377
0.115977	0.0999698								0.128045	0.144761
0.0791756	0.085264								0.137096	0.135836
0.101001	0.100309								0.127815	0.145079
0.0287149	0.0318035								0.0369996	0.0490969
0.0863419	0.0999734								0.124847	0.144763
0.112141	0.0817777								0.191072	0.129088
0.080029	0.100081								0.162853	0.144846
0.108012	0.102696								0.157187	0.148562
0.0786468	0.0672679								0.12217	0.0971851
0.0842913	0.0732391								0.14655	0.108324
0.133283	0.0976951								0.143166	0.143339
0.11283	0.0766863								0.163391	0.116211
0.0738143	0.0842588								0.130419	0.134878
0.0323686	0.0359292								0.0323903	0.0547763
0.00705729	0.0132691								0.0111355	0.0214083
0.025663	0.0400597								0.0425036	0.06038
0.00701435	0.00740739								0.0165399	0.011545
0.0199972	0.0228845								0.0290522	0.0365545
0.0564152	0.060788								0.0759995	0.0876366
0.0862235	0.0812856								0.131784	0.12781
0.1183	0.0803085								0.199256	0.125283
0.0368135	0.026846								0.0563002	0.0421905
0.105579	0.0839109								0.130227	0.134352
0.126741	0.113982								0.1917	0.164616
0.00290562	0.00389399								0.00400119	0.00559841
0.0555484	0.0515882								0.073238	0.075435
0.109243	0.100398								0.172829	0.14522
0.0961128	0.0838431								0.173755	0.134228
0.15239	0.112168								0.21421	0.161095
0.0666662	0.0822061								0.121148	0.130203
0.0552595	0.075382								0.0782745	0.113119
0.00807841	0.0232201								0.0295652	0.0370398
0.0859868	0.0901523								0.146038	0.138938
0.0847232	0.0837042								0.147514	0.13395
0.0538331	0.044703								0.0644342	0.0665163
0.062889	0.0542274								0.0657202	0.0788724
0.11593	0.100506								0.171928	0.145384
0.00369429	0.00479139								0.00641885	0.00711827
0.0286543	0.0320154								0.0442339	0.0493901
0.0677989	0.0805846								0.102512	0.125995
0.0992078	0.104097								0.153708	0.150591
0.0147956	0.013848								0.0216686	0.0223732
0.0234313	0.0386447								0.0327991	0.058473
0.0178341	0.034434								0.0430246	0.0527254
0.0373136	0.0445543								0.0492397	0.0663224
0.00934107	0.0109119								0.0179811	0.017457
0.0304907	0.0215812								0.0718915	0.0346487
0.108723	0.0994672								0.15836	0.144419
0.054108	0.0704185								0.116751	0.102661
0.0631908	0.0763398								0.0922906	0.115379
0.123707	0.100312								0.13577	0.145083
0.0523508	0.0721742								0.0649392	0.106096
0.117765	0.103278								0.124724	0.144181
0.00656031	0.00909217								0.0139549	0.0143909
0.0187247	0.0258612								0.0324956	0.0408038
0.0348185	0.0295669								0.0455778	0.0459933
0.0746659	0.108134								0.157389	0.153418
0.124046	0.110483								0.156182	0.159822
0.0797456	0.0805462								0.128533	0.125896
0.0528264	0.0499699								0.0760092	0.0733384
0.104571	0.0836658								0.131069	0.133868
0.106021	0.0788551								0.137429	0.121576
0.104918	0.0952127								0.176747	0.141887
0.0049643	0.0046029								0.00915885	0.00679907
0.135498	0.103108								0.143297	0.149159
0.0365741	0.0484738								0.0828976	0.0714037
0.0534502	0.0412887								0.0539475	0.0620227
0.0175374	0.0242947								0.0332836	0.0385812
0.0242734	0.0269678								0.0465041	0.0423615
0.0641207	0.0872031								0.0786941	0.137154
0.0823752	0.0895118								0.128874	0.138559
0.0060256	0.00424196								0.00734988	0.00618779
0.0584856	0.0651125								0.124873	0.0938273
0.0191958	0.0201766								0.039675	0.0325448
0.0488774	0.0573999								0.076941	0.0830561
0.0450487	0.0665501								0.0924863	0.0960386
0.108829	0.0899243								0.116626	0.138803
0.0566705	0.0586742								0.0793972	0.0847613
0.0478858	0.0469132								0.0960993	0.0693852
0.108762	0.111587								0.158155	0.161411
0.0894918	0.0980723								0.12719	0.143563
0.0960476	0.110092								0.13635	0.159258
0.0634585	0.0825076								0.111749	0.130986
0.0870826	0.0754273								0.15226	0.113224
0.00520121	0.00524804								0.00852693	0.00789148
0.0995812	0.100385								0.152407	0.145199
0.0897003	0.0741939								0.144805	0.110412
0.142941	0.100079								0.201741	0.144845
0.076963	0.083933								0.143141	0.134391
0.116871	0.111834								0.181851	0.161764
0.108779	0.100328								0.146414	0.145108
0.0643872	0.100117								0.154774	0.144875
0.0197914	0.0253887								0.0376429	0.0401359
0.0967521	0.112375								0.159217	0.16254
0.0536414	0.0422792								0.101155	0.0633367
0.0128202	0.0141172								0.0209273	0.0228209
0.0590899	0.0844185								0.109765	0.135069
0.0452149	0.0800943								0.0826311	0.124733
0.0672923	0.0758812								0.088991	0.114289
0.132035	0.111984								0.148293	0.160744
0.0828583	0.0578599								0.103507	0.0836696
0.0906702	0.0975594								0.137125	0.143259
0.0664535	0.102304								0.0937528	0.147995
0.0820151	0.102661								0.12019	0.148511
0.0686004	0.0483066								0.121815	0.0711875
0.0118265	0.015154								0.0181709	0.0245381
0.0999462	0.100322								0.132613	0.145098
0.0796237	0.0704004								0.111671	0.102627
0.0661015	0.0682934								0.078837	0.0988817
0.0353915	0.0407344								0.0736381	0.0612835
0.00707785	0.010964								0.0153255	0.0175446
0.0074734	0.0104153								0.0145591	0.0166212
0.109912	0.0968376								0.150631	0.142834
0.107461	0.0823858								0.153333	0.13067
0.0910592	0.0790483								0.163026	0.122064
0.0280222	0.0352616								0.0476362	0.0538618
0.0248273	0.029526								0.0417092	0.0459364
0.0446101	0.0433678								0.0602294	0.0647704
0.0993697	0.112996								0.151204	0.163423
0.0314784	0.0410794								0.0467939	0.0617439
0.021883	0.0192447								0.036049	0.0311144
0.090931	0.0814087								0.171226	0.128129
0.0619418	0.0761948								0.114015	0.115032
0.0308094	0.0316792								0.0521268	0.0489249
0.0729887	0.06937								0.0845274	0.100748
0.0676799	0.0659322								0.101791	0.0950754
0.0345498	0.04959								0.0520562	0.0728469
0.0542726	0.048831								0.102317	0.0718654
0.0727266	0.0672003								0.125212	0.0970757
0.0113047	0.00908921								0.0115135	0.0143859
0.047655	0.0454487								0.0519773	0.0674864
0.0174026	0.0140904								0.0255974	0.0227765
0.0361967	0.0489071								0.0535653	0.0719638
0.0869723	0.100343								0.11127	0.145131
0.0134724	0.0193966								0.0222494	0.0313495
0.0400171	0.0410512								0.0850023	0.0617063
0.0841478	0.0635072								0.0869276	0.091464
0.0680321	0.0822345								0.142947	0.130277
0.0798614	0.083923								0.108536	0.134373
0.087572	0.0807591								0.117633	0.126446
0.0677257	0.0717949								0.102942	0.105329
0.123179	0.0834694								0.183752	0.133423
0.100171	0.113957								0.160562	0.164726
0.0494851	0.0309708								0.0524002	0.0479435
0.0450417	0.0641491								0.0892614	0.0923976
0.0534273	0.0798943								0.0892553	0.12422
0.0615995	0.0911568								0.122211	0.139528
0.0337802	0.0369253								0.0572117	0.0561372
0.0711444	0.0822893								0.094583	0.130419
0.0802914	0.109657								0.153016	0.158631
0.0625375	0.0753407								0.101064	0.113023
0.0210928	0.0122021								0.027332	0.0196235
0.0109739	0.0123384								0.0183304	0.0198518
0.0547633	0.0471006								0.0946422	0.0696278
0.0799089	0.0827998								0.140289	0.131743
0.102209	0.0859485								0.200155	0.136333
0.0984871	0.108531								0.166968	0.157005
0.0436028	0.051246								0.0575835	0.0749912
0.0546548	0.0987801								0.1167	0.14399
0.0656203	0.0353822								0.0775805	0.0540272
0.0208221	0.0373786								0.0427057	0.0567548
0.101648	0.10023								0.122918	0.14498
0.0480623	0.0781201								0.0906363	0.119731
0.0560018	0.0546575								0.073462	0.0794356
0.0656663	0.0791082								0.0951461	0.122216
0.0935749	0.0998732								0.156116	0.144691
0.0565857	0.056693								0.0847346	0.0821173
0.0757514	0.100383								0.164721	0.145196
0.00124269	0.00296195								0.00187225	0.0040196
0.12596	0.101339								0.134638	0.146598
0.0809256	0.0819763								0.149883	0.129605
0.0570443	0.0804741								0.087508	0.12571
0.0744265	0.0803751								0.126138	0.125455
0.0536331	0.0803444								0.0903865	0.125376
0.066494	0.0463066								0.0873467	0.0685996
0.0551721	0.0716336								0.0952492	0.105006
0.0418106	0.082417								0.0915415	0.130751
0.0697519	0.0782735								0.136098	0.120114
0.079093	0.0938218								0.111258	0.14108
0.101786	0.100295								0.168406	0.145059
0.0638937	0.0702617								0.121684	0.102369
0.0693024	0.0723664								0.0603212	0.10649
0.0275321	0.0591012								0.0517266	0.085337
0.0250614	0.0155007								0.0402572	0.0251092
0.05217	0.0520927								0.0667773	0.0760901
0.0433286	0.0467545								0.0573911	0.0691798
0.08213	0.0715268								0.135958	0.104795
0.115025	0.113751								0.125089	0.164468
0.0221805	0.0312562								0.0311396	0.0483391
0.0756509	0.0963164								0.170985	0.14253
0.0960899	0.0663213								0.132647	0.0956795
0.0943395	0.102043								0.150128	0.147617
0.0173242	0.0194819								0.0296052	0.0314812
0.122391	0.081519								0.13142	0.128415
0.0595637	0.0789842								0.081646	0.121902
0.00375921	0.00458866								0.00687417	0.00677496
0.0594249	0.0793718								0.0871047	0.122885
0.00471385	0.00651912								0.0114237	0.0100428
0.102754	0.0844424								0.160071	0.135095
0.0232917	0.0230011								0.0280255	0.0367233
0.0574257	0.0525047								0.092993	0.0766255
0.0181054	0.0155763								0.0240674	0.0252336
0.0492728	0.0676942								0.062464	0.0978813
0.0157584	0.0120346								0.0168108	0.0193426
0.0336853	0.0355594								0.0562934	0.05427
0.118548	0.11403								0.210798	0.164736
0.0189162	0.0192589								0.0369451	0.0311364
0.0132153	0.0182863								0.028044	0.0296133
0.0264166	0.0258727								0.050058	0.04082
0.0547886	0.0712035								0.113596	0.10416
0.100319	0.108043								0.157497	0.156299
0.061251	0.080968								0.0880535	0.126986
0.0557856	0.0824838								0.129	0.130925
0.0215337	0.0163674								0.0334966	0.0265288
0.0036938	0.00504072								0.00575947	0.00754046
0.000808906	0.0031252								0.00237776	0.00429614
0.0030818	0.0036025								0.00445131	0.00510465
0.12072	0.0747323								0.144274	0.111624
0.0666953	0.038465								0.113368	0.0582299
0.0970048	0.103211								0.17796	0.144053
0.0935395	0.0849074								0.140515	0.135545
0.101043	0.0931552								0.152464	0.140693
0.0175388	0.0168244								0.0210011	0.0272715
0.0536288	0.0829994								0.108731	0.132256
0.126183	0.102679								0.133635	0.143041
0.136267	0.100155								0.177723	0.144908
0.0860388	0.0769322								0.0963855	0.116807
0.0530674	0.0617521								0.0678749	0.0889736
0.0639284	0.0776476								0.0964488	0.118559
0.00210139	0.0040245								0.00350771	0.00581947
0.025599	0.0188674								0.0425029	0.0305271
0.073493	0.0865772								0.0974281	0.136754
0.0942249	0.0983793								0.16535	0.143747
0.118998	0.0803218								0.165793	0.125317
0.0822061	0.0839932								0.130305	0.134493
0.0981076	0.0961242								0.0840057	0.142417
0.0390821	0.0514711								0.0608098	0.075283
0.0202225	0.018671								0.037738	0.0302194
0.0309432	0.0385003								0.0314995	0.0582776
0.08354	0.0728063								0.122639	0.107406
0.105666	0.10029								0.133958	0.145052
0.117303	0.0996187								0.146591	0.144518
0.0828262	0.10056								0.141669	0.145463
0.0662861	0.068274								0.0848463	0.0988488
0.0464387	0.0444723								0.0693874	0.0662156
0.0387421	0.0402541								0.0612787	0.0606408
0.0837388	0.0838012								0.17901	0.134147
0.0704962	0.0988189								0.101237	0.144014
0.0101936	0.0132611								0.0195173	0.0213948
0.120269	0.113405								0.12716	0.163996
0.0377775	0.039314								0.0531871	0.059377
0.13265	0.0847597								0.190031	0.135413
0.014641	0.0155942								0.0170144	0.0252631
0.0704624	0.0705292								0.129423	0.102869
0.103712	0.106887								0.156437	0.154628
0.0998472	0.0754396								0.133507	0.113253
0.145367	0.111152								0.184279	0.160785
0.117173	0.0517918								0.12567	0.0756992
0.111057	0.0829028								0.136278	0.132008
0.11246	0.111592								0.176699	0.161418
0.0213601	0.0269787								0.0258288	0.0423768
0.0883228	0.0643941								0.111187	0.0927576
0.176347	0.106648								0.132364	0.154282
0.0144913	0.0103809								0.0254806	0.0165633
0.0832611	0.0971071								0.151213	0.142992
0.0286998	0.0415568								0.0725249	0.0623793
0.096754	0.112682								0.13167	0.162076
0.0409346	0.0410942								0.0719031	0.0617637
0.0618395	0.0698972								0.0588036	0.101698
0.0108294	0.0134766								0.0178858	0.0217545
0.104109	0.0837513								0.14376	0.134048
0.0317127	0.0417069								0.0617691	0.0625786
0.101362	0.107113								0.165155	0.154954
0.026082	0.0230736								0.0491049	0.0368281
0.0377243	0.0450236								0.0396078	0.0669338
0.028986	0.0484649								0.0613648	0.0713921
0.0537319	0.0610154								0.0845708	0.0879503
0.115574	0.0641028								0.14975	0.0923297
0.023085	0.0228033								0.0316838	0.0364368
0.0945988	0.0830797								0.15349	0.13246
0.00310915	0.00486616								0.00451765	0.00724488
0.0146985	0.0191483								0.0255227	0.0309649
0.117103	0.0754562								0.160637	0.113292
0.0434015	0.0551939								0.0788477	0.0801395
0.125184	0.113334								0.190508	0.163897
0.0801343	0.0815752								0.139791	0.128562
0.0894076	0.0844823								0.143107	0.135139
0.0871495	0.0826745								0.116619	0.131419
0.105703	0.101361								0.206283	0.146629
0.0306927	0.0260832								0.0403659	0.041117
0.0831762	0.106469								0.100523	0.150252
0.0951407	0.0833848								0.106951	0.13322
0.0645609	0.0648016								0.118887	0.0933617
0.0561514	0.0777806								0.0964892	0.118888
0.00857992	0.0105693								0.013658	0.0168804
0.0311078	0.0133283								0.0352686	0.021507
0.0501469	0.0567916								0.0610392	0.082248
0.0753822	0.0875328								0.139543	0.13736
0.0590314	0.04988								0.0673004	0.0732221
0.0292437	0.0263379								0.0460941	0.0414759
0.0972741	0.100717								0.136061	0.145694
0.0338884	0.0502993								0.0479253	0.0737647
0.0427617	0.0675808								0.0825831	0.097695
0.00844805	0.00482076								0.012533	0.007168
0.0514345	0.0417324								0.0682441	0.0626124
0.0465661	0.0766901								0.0897816	0.116221
0.143067	0.0990541								0.152653	0.144159
0.0195115	0.0260219								0.028578	0.0410306
0.0892184	0.102237								0.145367	0.147899
0.0484695	0.0692278								0.0642106	0.100496
0.0913672	0.0810388								0.165064	0.127169
0.0358225	0.0350718								0.0496832	0.0536014
0.0803034	0.0954783								0.125507	0.142041
0.0240792	0.0290602								0.0356164	0.0452876
0.0290119	0.0261568								0.0407502	0.0412208
0.102928	0.100381								0.184536	0.145193
0.00785238	0.00959062								0.0134606	0.0152316
0.0914206	0.0937946								0.13391	0.141064
0.0344558	0.0265432								0.0569114	0.0417648
0.0177579	0.0325456								0.0404499	0.050123
0.120491	0.113942								0.113278	0.164529
0.0317115	0.0426517								0.0556517	0.0638284
0.0019115	0.0034557								0.00173419	0.00485599
0.041447	0.0443174								0.0524613	0.0660134
0.0279856	0.0430852								0.0430092	0.0643992
0.0147805	0.0210547								0.0152245	0.0338669
0.0523374	0.033709								0.0747605	0.0517278
0.0125628	0.0110808								0.0169407	0.0177409
0.0266195	0.0249555								0.0333466	0.0395218
0.0118821	0.0138048								0.015132	0.0223012
0.0760332	0.0700867								0.0984169	0.102045
0.0464097	0.0416179								0.0678772	0.0624604
0.0598821	0.0568711								0.0992384	0.0823534
0.0868254	0.0984966								0.157259	0.143818
0.0436878	0.0719837								0.0968112	0.105709
0.0580133	0.0854228								0.111408	0.135957
0.110208	0.0881197								0.126164	0.137722
0.111548	0.113968								0.17967	0.164739
0.0754096	0.071482								0.120063	0.104706
0.0358195	0.0311801								0.0629514	0.0482336
0.0163313	0.0162015								0.0235528	0.0262581
0.0715289	0.0830057								0.132046	0.132272
0.0486788	0.0577591								0.0574635	0.0835351
0.0627185	0.0831813								0.110156	0.132717
0.0836445	0.0660716								0.113155	0.0952909
0.0296143	0.0393434								0.0590217	0.0594167
0.0910982	0.112457								0.162951	0.162657
0.0532203	0.0439902								0.0719794	0.0655859
0.0567745	0.0830614								0.147314	0.132414
0.05698	0.0543385								0.0896825	0.0790177
0.0122636	0.0139853								0.017938	0.0226017
0.035983	0.0438629								0.0439089	0.0654193
0.0899186	0.0949351								0.0926877	0.141726
0.0245793	0.0205025								0.0314898	0.0330384
0.0575384	0.0467984								0.0641681	0.0692366
0.0432713	0.0380095								0.0717419	0.0576122
0.0994674	0.113104								0.138667	0.163575
0.0930539	0.0735311								0.112764	0.108954
0.0593293	0.0743663								0.0989685	0.110798
0.081142	0.10044								0.117805	0.145284
0.115374	0.0737093								0.122015	0.109342
0.0441433	0.0686708								0.0639349	0.0995253
0.0751461	0.0539059								0.0893484	0.078452
0.0532006	0.061461								0.116632	0.0885679
0.0199277	0.0214707								0.0355601	0.0344852
0.0547174	0.0702509								0.0631145	0.102349
0.0110496	0.0119492								0.0166039	0.0191993
0.0143367	0.0139981								0.0293426	0.0226229
0.00522573	0.00684237								0.00895397	0.0105896
0.0681521	0.0436108								0.0980442	0.0650891
0.0360652	0.044081								0.0366086	0.0657046
0.118227	0.0994032								0.128244	0.144378
0.103793	0.104354								0.136219	0.150963
0.06972	0.0784965								0.130372	0.120673
0.0393629	0.0396836								0.0684352	0.0598747
0.0865533	0.101821								0.154632	0.14141
0.0361086	0.0688286								0.0679696	0.0997978
0.0655504	0.0631573								0.108615	0.0909607
0.0657123	0.0637459								0.0802911	0.0918096
0.0191404	0.0138098								0.0177283	0.0223096
0.106589	0.111519								0.214058	0.161312
0.00950745	0.0110926								0.020263	0.0177608
0.103437	0.0856784								0.110865	0.136143
0.005988	0.00656291								0.0109581	0.0101169
0.0746173	0.0827459								0.133528	0.131604
0.0459169	0.0489044								0.068177	0.0719603
0.0728594	0.0788274								0.145145	0.121506
0.127147	0.0763815								0.117591	0.115479
0.0145988	0.0179266								0.0255205	0.0290426
0.0403753	0.0488336								0.0610092	0.0718687
0.10646	0.10031								0.169103	0.14508
0.120374	0.0767943								0.0949699	0.116473
0.00736403	0.00407612								0.00984045	0.0059069
0.115991	0.113341								0.178098	0.163338
0.0459493	0.036193								0.0942566	0.0949418
0.0623046	0.0664557								0.163934	0.144787
0.0841177	0.0601682								0.0868279	0.0838656
0.0932256	0.0935191								0.113	0.099963
0.0305101	0.0356336								0.00781086	0.00642697
0.0744456	0.0761584								0.0972111	0.119097
0.0795914	0.0757708								0.133905	0.145356
0.0595937	0.0667767								0.0248444	0.0268956
0.0748703	0.0759959								0.14067	0.142037
0.0185887	0.0247868								0.0832406	0.109457
0.0401576	0.075773								0.0378204	0.043531
0.105392	0.0640892								0.150719	0.145169
0.0872759	0.0758413								0.167478	0.152004
0.0764494	0.0779934								0.00326197	0.00433179
0.0657972	0.051999								0.14933	0.14621
0.0686409	0.0568887								0.0299289	0.0258771
0.0990895	0.0743734								0.0886163	0.114627
0.0813556	0.0597743								0.101625	0.134397
0.0666337	0.0661199								0.165026	0.164676
0.0243386	0.0276754								0.133339	0.135396
0.0074845	0.010687								0.170465	0.164659
0.0282023	0.0306275								0.0820417	0.0718785
0.00553383	0.00555309								0.008459	0.00851983
0.0151962	0.01849								0.0844379	0.0682785
0.0317769	0.0468033								0.0349869	0.0409006
0.0758945	0.0636708								0.0561908	0.076972
0.0785544	0.0628403								0.037506	0.0331804
0.022169	0.0213213								0.043775	0.0481008
0.0590523	0.0658692								0.108933	0.129203
0.108661	0.0880847								0.039391	0.0459382
0.00189974	0.00245669								0.015239	0.0163868
0.0447282	0.0394961								0.12566	0.133686
0.0932278	0.0760698								0.123658	0.0755821
0.0958143	0.0658177								0.00521404	0.00545381
0.0760398	0.0888257								0.110678	0.116018
0.0606947	0.0644535								0.175059	0.164697
0.0505145	0.0586778								0.114158	0.136879
0.00824088	0.0187348								0.000653247	0.003126
0.0938112	0.0697824								0.165572	0.153861
0.0613055	0.0657095								0.102505	0.0877118
0.036137	0.0341043								0.106893	0.134607
0.0413469	0.0415865								0.0592694	0.0610623
0.0746756	0.0761622								0.0283428	0.0282954
0.0028553	0.00324818								0.155423	0.145046
0.0185503	0.0249347								0.0337248	0.0515861
0.0521538	0.0630748								0.176944	0.14422
0.0780318	0.0791598								0.0327773	0.0312521
0.0086125	0.0111889								0.0305626	0.0256982
0.022366	0.0296049								0.151551	0.140836
0.0160065	0.0266249								0.141512	0.14548
0.0302753	0.0339901								0.0811414	0.0965771
0.00952486	0.0086307								0.169922	0.145194
0.0287804	0.0175248								0.0763254	0.102538
0.0646438	0.0754582								0.122799	0.134424
0.0544403	0.0545616								0.0601911	0.0725247
0.0484846	0.0594826								0.0604981	0.0670115
0.0836681	0.0759981								0.02325	0.0186072
0.036745	0.0560062								0.00553901	0.00637184
0.10035	0.0915978								0.0311959	0.0276928
0.00561772	0.00703463								0.129081	0.131975
0.0151352	0.0206265								0.0717874	0.0945257
0.0234578	0.0232268								0.153213	0.143605
0.0795494	0.0900892								0.0406456	0.0301668
0.0627483	0.084498								0.115026	0.100639
0.0592371	0.0630423								0.0431499	0.0436248
0.0546768	0.0382179								0.119353	0.107809
0.0690278	0.065679								0.110097	0.0858165
0.0641914	0.0616072								0.0403321	0.0673588
0.0769173	0.0728619								0.0702698	0.0638249
0.00332641	0.00308197								0.123085	0.147813
0.0691712	0.0783364								0.0678364	0.0659799
0.0255504	0.0370401								0.0546476	0.0610875
0.0384679	0.0315287								0.00423848	0.00534227
0.0177221	0.0195109								0.0251629	0.03356
0.0165748	0.021407								0.147661	0.123848
0.0458418	0.0679797								0.171007	0.14989
0.0574928	0.0693919								0.0877226	0.092917
0.00499402	0.00276363								0.0254814	0.036768
0.0686973	0.0502628								0.144313	0.137987
0.0186679	0.0164523								0.106601	0.130748
0.0366643	0.0441057								0.111549	0.103985
0.0393155	0.0514196								0.0133066	0.0205085
0.0572275	0.0696434								0.0552652	0.0605122
0.0302897	0.0451194								0.0065133	0.00821178
0.0385275	0.0358176								0.0468941	0.0676427
0.103792	0.0854391								0.124517	0.131919
0.0731124	0.0746036								0.176137	0.137564
0.105705	0.0841676								0.133622	0.127914
0.0544063	0.0647097								0.133056	0.128741
0.0614763	0.0587158								0.0450239	0.0635658
0.00361306	0.00365081								0.0318287	0.037683
0.0870661	0.0760585								0.169108	0.130491
0.0652608	0.0576837								0.104555	0.0962288
0.0856644	0.0758402								0.118489	0.135259
0.0678621	0.0658858								0.069358	0.0721371
0.0807013	0.0856511								0.0139512	0.0127864
0.0724174	0.0760108								0.117336	0.123386
0.0746629	0.0758642								0.0874244	0.0943873
0.0225766	0.0202916								0.16065	0.141711
0.0604578	0.0861228								0.0927757	0.130997
0.0512405	0.0322651								0.14543	0.138589
0.0108442	0.0114218								0.0898067	0.129754
0.0497519	0.066229								0.142073	0.132388
0.0416037	0.0626584								0.140109	0.1338
0.074254	0.0590969								0.0418986	0.0421054
0.0861576	0.0888846								0.0390771	0.046006
0.0665277	0.0444715								0.0796391	0.0948251
0.0447732	0.0742907								0.0518637	0.0325817
0.0687	0.0776669								0.0787365	0.0777849
0.0519867	0.0779642								0.0805408	0.0997237
0.0491349	0.0369088								0.145709	0.14515
0.00920454	0.0123145								0.173441	0.162209
0.0842995	0.0760057								0.0647858	0.072631
0.0581436	0.0545468								0.0769287	0.0817834
0.0519635	0.0528294								0.148496	0.144124
0.0339448	0.0311206								0.0739079	0.0616059
0.00909694	0.00867632								0.0267542	0.0373862
0.00529368	0.00819565								0.0456477	0.065371
0.0803667	0.0738508								0.0564991	0.0549458
0.069655	0.0646063								0.0632567	0.0688596
0.066416	0.0617709								0.0149172	0.0103135
0.0199887	0.0272056								0.117048	0.0901465
0.0227317	0.0231982								0.0921827	0.0958413
0.0407766	0.0330849								0.0264361	0.0261491
0.0958831	0.0866789								0.0104009	0.0123984
0.021245	0.0313743								0.120215	0.100825
0.0146224	0.0157186								0.00097971	0.0033517
0.092407	0.0637754								0.0838394	0.0763761
0.0445785	0.0593605								0.147382	0.101434
0.0254293	0.0247001								0.167206	0.133645
0.050128	0.0537048								0.0817417	0.0895457
0.0523619	0.0509218								0.0203736	0.0150614
0.0292454	0.0379184								0.0629506	0.0724575
0.0315047	0.0373208								0.0465827	0.0554518
0.0457725	0.0519444								0.176406	0.140621
0.00565695	0.00703203								0.0580392	0.0698094
0.037065	0.0346793								0.00456377	0.00560787
0.00966561	0.0113987								0.134188	0.0922961
0.0356146	0.0373807								0.0883185	0.108112
0.0554751	0.0760229								0.175598	0.163695
0.00977533	0.0158394								0.152936	0.14529
0.0343815	0.0313535								0.0954395	0.114056
0.045253	0.0489756								0.0814416	0.080084
0.0727025	0.0644776								0.124803	0.103599
0.0602401	0.0658783								0.12965	0.137102
0.064163	0.0632232								0.116471	0.0755791
0.0597253	0.055693								0.101038	0.107227
0.0753929	0.0655197								0.00878291	0.00867849
0.0792484	0.0876938								0.135602	0.145044
0.0262956	0.0242061								0.16938	0.161181
0.0461375	0.0494898								0.095735	0.109686
0.0675326	0.0624886								0.161746	0.13679
0.0776788	0.0703943								0.123372	0.134468
0.027819	0.0283793								0.0574234	0.0665236
0.0546759	0.0645242								0.104263	0.0983462
0.0633022	0.0838014								0.00130607	0.00341709
0.0315803	0.0586432								0.0397048	0.0278681
0.0171165	0.0097583								0.0895092	0.0982121
0.00728618	0.00987712								0.0781343	0.0702972
0.0485585	0.035964								0.0699659	0.0917108
0.0648436	0.0649577								0.1729	0.145058
0.0641458	0.0672053								0.125089	0.145158
0.0961367	0.0828563								0.0187719	0.0282789
0.0336767	0.0392255								0.139828	0.143303
0.0536608	0.0750362								0.00943042	0.0044532
0.0402923	0.0272904								0.171819	0.135157
0.0175105	0.028701								0.129366	0.106317
0.0842546	0.0759389								0.0865295	0.0838566
0.0543908	0.0609849								0.10397	0.0619608
0.0331307	0.0419277								0.154042	0.164789
0.0555995	0.0618216								0.158178	0.158906
0.0625782	0.0757101								0.00163232	0.00386646
0.0240484	0.0435439								0.125946	0.135844
0.073773	0.0760569								0.0440873	0.0475765
0.000907378	0.00163436								0.0487608	0.0568535
0.0720992	0.0768625								0.166389	0.149794
0.0738458	0.0642581								0.00293625	0.00363281
0.0411552	0.062981								0.0669223	0.0969021
0.0645955	0.0628969								0.0951439	0.0891481
0.0542227	0.0628708								0.000326677	0.00304712
0.0385698	0.0353449								0.0760235	0.0877188
0.038986	0.05556								0.059884	0.0535817
0.0478708	0.0646328								0.0155607	0.0140359
0.0726718	0.0611146								0.0368768	0.0269104
0.081115	0.0720158								0.102798	0.134355
0.0657587	0.0759854								0.170736	0.14635
0.0634853	0.0544332								0.02739	0.0296981
0.0534567	0.0561651								0.142914	0.132825
0.0222774	0.0454593								0.0723937	0.0711823
0.0187723	0.0126113								0.0158823	0.0205088
0.0426697	0.0398952								0.0428372	0.0549222
0.0328312	0.0356938								0.0453358	0.0701089
0.0675966	0.055472								0.0381347	0.0451403
0.0609579	0.0874241								0.126231	0.121897
0.0251622	0.0244052								0.131639	0.143167
0.0896321	0.0735335								0.096916	0.12607
0.0517182	0.0512351								0.085036	0.108133
0.0859666	0.0774495								0.176675	0.145701
0.0160334	0.0159071								0.114448	0.110118
0.0722986	0.0638692								0.0859324	0.123213
0.0563101	0.0617165								0.0539488	0.0473935
0.00404978	0.00306941								0.0836653	0.0847618
0.0388863	0.0620452								0.0835712	0.0771534
0.00501502	0.00477094								0.102717	0.0970895
0.0869097	0.0662451								0.0431137	0.0466773
0.0239201	0.0185752								0.103857	0.100502
0.0424789	0.0402213								0.115977	0.0999698
0.0130855	0.0126759								0.0791756	0.085264
0.033888	0.0523438								0.101001	0.100309
0.012908	0.00961215								0.0287149	0.0318035
0.026631	0.027415								0.0863419	0.0999734
0.0674338	0.0879963								0.112141	0.0817777
0.0133631	0.0157299								0.080029	0.100081
0.0120042	0.0149452								0.108012	0.102696
0.0257319	0.0206346								0.0786468	0.0672679
0.0478067	0.0552059								0.0842913	0.0732391
0.0734685	0.0824481								0.133283	0.0976951
0.0469846	0.0634007								0.11283	0.0766863
0.0671195	0.0646895								0.0738143	0.0842588
0.0184657	0.0133483								0.0323686	0.0359292
0.00318648	0.00346803								0.00705729	0.0132691
0.00125462	0.00177841								0.025663	0.0400597
0.00199791	0.00219954								0.00701435	0.00740739
0.0863885	0.0581336								0.0199972	0.0228845
0.0666616	0.0294761								0.0564152	0.060788
0.0911117	0.0916186								0.0862235	0.0812856
0.0654988	0.0665497								0.1183	0.0803085
0.0972165	0.0716104								0.0368135	0.026846
0.0114805	0.0137335								0.105579	0.0839109
0.0402063	0.0651266								0.126741	0.113982
0.0917201	0.0917838								0.00290562	0.00389399
0.067431	0.0758889								0.0555484	0.0515882
0.0597149	0.0599815								0.109243	0.100398
0.0434413	0.0475726								0.0961128	0.0838431
0.0567733	0.0605855								0.15239	0.112168
0.00165123	0.00257182								0.0666662	0.0822061
0.020975	0.0154164								0.0552595	0.075382
0.0617941	0.0675945								0.00807841	0.0232201
0.0707147	0.0747911								0.0859868	0.0901523
0.0972173	0.0628516								0.0847232	0.0837042
0.0614896	0.0659305								0.0538331	0.044703
0.0767628	0.0734165								0.062889	0.0542274
0.0241705	0.0394035								0.11593	0.100506
0.0195926	0.0152578								0.00369429	0.00479139
0.027872	0.0295014								0.0286543	0.0320154
0.0709801	0.0565294								0.0677989	0.0805846
0.0849362	0.0759817								0.0992078	0.104097
0.10154	0.0755519								0.0147956	0.013848
0.0877271	0.0762077								0.0234313	0.0386447
0.0383362	0.0528136								0.0178341	0.034434
0.0280121	0.0339272								0.0373136	0.0445543
0.0408155	0.0307692								0.00934107	0.0109119
0.0677978	0.0657854								0.0304907	0.0215812
0.0542045	0.07506								0.108723	0.0994672
0.00816411	0.01068								0.054108	0.0704185
0.0909599	0.087064								0.0631908	0.0763398
0.0251879	0.0300868								0.123707	0.100312
0.0817728	0.0664543								0.0523508	0.0721742
0.00973806	0.0126912								0.117765	0.103278
0.0778161	0.0546523								0.00656031	0.00909217
0.084552	0.0814828								0.0187247	0.0258612
0.0752311	0.0587261								0.0348185	0.0295669
0.100335	0.085066								0.0746659	0.108134
0.0835635	0.0396571								0.124046	0.110483
0.0689886	0.0650449								0.0797456	0.0805462
0.11127	0.0854435								0.0528264	0.0499699
0.0171026	0.0214146								0.104571	0.0836658
0.0768342	0.0496862								0.106021	0.0788551
0.0867791	0.0812834								0.104918	0.0952127
0.00751768	0.00816552								0.0049643	0.0046029
0.0943848	0.074015								0.135498	0.103108
0.0335122	0.0317272								0.0365741	0.0484738
0.103628	0.0886585								0.0534502	0.0412887
0.0336509	0.0313852								0.0175374	0.0242947
0.0479198	0.0541351								0.0242734	0.0269678
0.00880077	0.0108671								0.0641207	0.0872031
0.0811478	0.0657466								0.0823752	0.0895118
0.0275534	0.0318385								0.0060256	0.00424196
0.0596739	0.081671								0.0584856	0.0651125
0.0248268	0.0186281								0.0191958	0.0201766
0.0301133	0.0343511								0.0488774	0.0573999
0.0244952	0.037033								0.0450487	0.0665501
0.0426688	0.0469846								0.108829	0.0899243
0.0737089	0.0494527								0.0566705	0.0586742
0.0156417	0.0184305								0.0478858	0.0469132
0.0783645	0.0651943								0.108762	0.111587
0.00335546	0.00331411								0.0894918	0.0980723
0.0120053	0.0156417								0.0960476	0.110092
0.0880451	0.0587401								0.0634585	0.0825076
0.0282721	0.0423533								0.0870826	0.0754273
0.1011	0.0869948								0.00520121	0.00524804
0.050013	0.063917								0.0995812	0.100385
0.0565953	0.0662717								0.0897003	0.0741939
0.0617052	0.0648514								0.142941	0.100079
0.0861504	0.0768807								0.076963	0.083933
0.0242353	0.0207835								0.116871	0.111834
0.105482	0.0906065								0.108779	0.100328
0.0380592	0.0654498								0.0643872	0.100117
0.0501283	0.0500131								0.0197914	0.0253887
0.0355588	0.0606978								0.0967521	0.112375
0.00734663	0.00833061								0.0536414	0.0422792
0.0177297	0.0107384								0.0128202	0.0141172
0.0304308	0.0436222								0.0590899	0.0844185
0.0667088	0.0681821								0.0452149	0.0800943
0.033444	0.038147								0.0672923	0.0758812
0.0159693	0.0209633								0.132035	0.111984
0.0797669	0.0763407								0.0828583	0.0578599
0.0288878	0.0384777								0.0906702	0.0975594
0.0301397	0.0522521								0.0664535	0.102304
0.00658099	0.00327408								0.0820151	0.102661
0.0283242	0.0318575								0.0686004	0.0483066
0.0354448	0.0597776								0.0118265	0.015154
0.108522	0.0752042								0.0999462	0.100322
0.0159122	0.0207402								0.0796237	0.0704004
0.0751841	0.0776117								0.0661015	0.0682934
0.0506102	0.053589								0.0353915	0.0407344
0.076046	0.0634609								0.00707785	0.010964
0.0335912	0.0270723								0.0074734	0.0104153
0.0799762	0.0730235								0.109912	0.0968376
0.0257401	0.0228729								0.107461	0.0823858
0.0233004	0.0208355								0.0910592	0.0790483
0.0889802	0.076055								0.0280222	0.0352616
0.0054557	0.00747233								0.0248273	0.029526
0.0641861	0.0719993								0.0446101	0.0433678
0.033254	0.0211081								0.0993697	0.112996
0.0230238	0.0253046								0.0314784	0.0410794
0.0981991	0.0881266								0.021883	0.0192447
0.0266109	0.0325444								0.090931	0.0814087
0.00155008	0.00207002								0.0619418	0.0761948
0.0243146	0.0338085								0.0308094	0.0316792
0.0200509	0.0328711								0.0729887	0.06937
0.0119711	0.0171272								0.0676799	0.0659322
0.0338927	0.0261174								0.0345498	0.04959
0.00782023	0.00877851								0.0542726	0.048831
0.0225184	0.0199834								0.0727266	0.0672003
0.00604022	0.0111515								0.0113047	0.00908921
0.0646805	0.05429								0.047655	0.0454487
0.0266009	0.0317724								0.0174026	0.0140904
0.0430875	0.0436854								0.0361967	0.0489071
0.0712275	0.0748628								0.0869723	0.100343
0.0433148	0.0558488								0.0134724	0.0193966
0.0500947	0.0668769								0.0400171	0.0410512
0.0720833	0.0685415								0.0841478	0.0635072
0.079194	0.0877127								0.0680321	0.0822345
0.0487505	0.0554351								0.0798614	0.083923
0.0239153	0.0243521								0.087572	0.0807591
0.012348	0.0132078								0.0677257	0.0717949
0.0575178	0.0651319								0.123179	0.0834694
0.0343612	0.0443914								0.100171	0.113957
0.0599946	0.0652798								0.0494851	0.0309708
0.0784686	0.051034								0.0450417	0.0641491
0.0262589	0.0301081								0.0534273	0.0798943
0.0779889	0.0861949								0.0615995	0.0911568
0.037414	0.0335583								0.0337802	0.0369253
0.0488364	0.0651789								0.0711444	0.0822893
0.0397214	0.0416746								0.0802914	0.109657
0.00900555	0.0113078								0.0625375	0.0753407
0.0228825	0.0334612								0.0210928	0.0122021
0.0528123	0.072693								0.0109739	0.0123384
0.0144271	0.0167046								0.0547633	0.0471006
0.0290173	0.035728								0.0799089	0.0827998
0.0330394	0.0291503								0.102209	0.0859485
0.0837152	0.0867779								0.0984871	0.108531
0.0497752	0.0571314								0.0436028	0.051246
0.0488125	0.0578276								0.0546548	0.0987801
0.0717328	0.0761055								0.0656203	0.0353822
0.0651977	0.0572798								0.0208221	0.0373786
0.0310398	0.0531358								0.101648	0.10023
0.0633761	0.0413315								0.0480623	0.0781201
0.0507477	0.0473402								0.0560018	0.0546575
0.0198951	0.0174418								0.0656663	0.0791082
0.0505331	0.0544243								0.0935749	0.0998732
0.0101971	0.00953757								0.0565857	0.056693
0.00938431	0.0113188								0.0757514	0.100383
0.00361192	0.00505564								0.00124269	0.00296195
0.0647793	0.0332693								0.12596	0.101339
0.0286596	0.0336277								0.0809256	0.0819763
0.0495163	0.0754188								0.0570443	0.0804741
0.0957723	0.0793736								0.0744265	0.0803751
0.0499145	0.0613035								0.0536331	0.0803444
0.0310976	0.0303543								0.066494	0.0463066
0.0803395	0.0920501								0.0551721	0.0716336
0.0351955	0.0532641								0.0418106	0.082417
0.0543864	0.0486956								0.0697519	0.0782735
0.0562516	0.0491668								0.079093	0.0938218
0.0107393	0.0111559								0.101786	0.100295
0.0912954	0.0853801								0.0638937	0.0702617
0.00831364	0.00878886								0.0693024	0.0723664
0.0746459	0.067037								0.0275321	0.0591012
0.00636258	0.00480951								0.0250614	0.0155007
0.059166	0.064912								0.05217	0.0520927
0.0303924	0.0373786								0.0433286	0.0467545
0.0853896	0.0615837								0.08213	0.0715268
0.0800381	0.0595176								0.115025	0.113751
0.0124701	0.0146504								0.0221805	0.0312562
0.0388733	0.0373228								0.0756509	0.0963164
0.0764457	0.0759967								0.0960899	0.0663213
0.0665255	0.0598654								0.0943395	0.102043
0.00533339	0.00261735								0.0173242	0.0194819
[truncated: 2,201 more rows]

## Sheet: Fig 9
time	system reliability	system reliability	system reliability	system reliability
	before optimization:consider maintenance factors	before optimization:regardless of maintenance factors	after optimization:consider maintenance factors	after optimization:regardless of maintenance factors
0	1	1	1	1
60	0.823493	0.823493	0.542416	0.542416
120	0.788525	0.67814	0.478932	0.294215
180	0.753243	0.558443	0.410102	0.159587
240	0.719568	0.459874	0.35192	0.0865623
300	0.687399	0.378703	0.301944	0.0469527

## Sheet: Fig 10
time_hours	before_consider_mean	before_consider_std	before_consider_ci_lower	before_consider_ci_upper	before_ignore_mean	before_ignore_std	before_ignore_ci_lower	before_ignore_ci_upper	after_consider_mean	after_consider_std	after_consider_ci_lower	after_consider_ci_upper	after_ignore_mean	after_ignore_std	after_ignore_ci_lower	after_ignore_ci_upper	before_consider_sensitivity	after_consider_sensitivity	lit_before_ignore	lit_before_consider
0	0.97838	0.0311031	0.972209	0.984552	0.97893	0.027301	0.973513	0.984347	0.975022	0.0360631	0.967867	0.982178	0.982712	0.0279852	0.977159	0.988265	0.8	0.8	1	1
60	0.821319	0.0436918	0.81265	0.829989	0.827507	0.0419978	0.819173	0.83584	0.542862	0.0253101	0.53784	0.547884	0.5407	0.0253286	0.535674	0.545726	0.658794	0.433932	0.9	0.95
120	0.791579	0.0406247	0.783519	0.79964	0.670212	0.0342005	0.663426	0.676998	0.481996	0.0237634	0.477281	0.486711	0.296326	0.0150861	0.293332	0.299319	0.63082	0.383146	0.82	0.93
180	0.755686	0.0367724	0.74839	0.762983	0.559263	0.0289402	0.553521	0.565006	0.409039	0.0191576	0.405237	0.41284	0.160309	0.00871249	0.15858	0.162037	0.602594	0.328081	0.76	0.91
240	0.718576	0.0424712	0.710149	0.727003	0.462389	0.0245757	0.457512	0.467265	0.351898	0.0167339	0.348578	0.355218	0.0860986	0.0040756	0.0852899	0.0869073	0.575655	0.281536	0.7	0.9
300	0.690396	0.037208	0.683014	0.697779	0.38032	0.0217604	0.376002	0.384637	0.301799	0.0141357	0.298994	0.304604	0.0466254	0.00233983	0.0461611	0.0470896	0.549919	0.241555	0.62	0.88

## Sheet: Fig 11
scenario	reliability_at_300h
'Before+M'	0.687399
'Before-M'	0.378703
'After+M'	0.301944
'After-M'	0.0469527

## Sheet: Fig 12
basic event node	posterior probability	posterior probability	posterior probability	Rov	Rov	Rov
	t=60	t=180	t=300	0-60h	120-180h	240-300h
X1	0.27434	0.445094	0.575668	0.874466	0.407952	0.176777
X2	0.138762	0.244658	0.337534	0.936505	0.452899	0.211616
X3	0.201864	0.342501	0.458357	0.90763	0.431841	0.195059
X4	0.157563	0.27466	0.375481	0.927902	0.4466	0.206622
X5	0.078912	0.14423	0.204916	0.963891	0.473084	0.227847
X6	0.113985	0.203999	0.284869	0.947842	0.461231	0.218274
X7	0.134691	0.238066	0.329092	0.938368	0.454266	0.212704
X8	0.033537	0.0629722	0.0915108	0.984654	0.48852	0.240483
X9	0.0411527	0.0769245	0.111362	0.981169	0.485922	0.238343
X10	0.047858	0.0891034	0.128562	0.978101	0.483636	0.236465
X11	0.0266483	0.0502414	0.0732626	0.987806	0.490873	0.242426
X12	0.0376737	0.0705665	0.102335	0.982761	0.487108	0.239319

## Sheet: Fig 13
rank	node_code	avg_criticality	criticality_60h	criticality_180h	criticality_300h
1	X1	0.174414	0.239901	0.181577	0.101765
2	X3	0.140177	0.183218	0.147906	0.0894067
3	X4	0.115483	0.146203	0.122663	0.0775826
4	X2	0.104061	0.129951	0.110806	0.0714275
5	X7	0.101511	0.12639	0.108145	0.069999
6	X6	0.0881032	0.108039	0.0940907	0.0621794
7	X5	0.0636617	0.0760626	0.068233	0.0466895
8	X10	0.0401013	0.0468099	0.0430936	0.0304004
9	X9	0.0347664	0.0403778	0.0373793	0.0265423
10	X12	0.0319628	0.0370242	0.0343735	0.0244908
11	X8	0.0285975	0.0330224	0.0307632	0.0220068
12	X11	0.0229154	0.0263234	0.0246621	0.0177607

## Sheet: Fig 14
node_code	criticality_0-60h	criticality_120-180h	criticality_240-300h
X1	0.239901	0.181577	0.101765
X2	0.129951	0.110806	0.0714275
X3	0.183218	0.147906	0.0894067
X4	0.146203	0.122663	0.0775826
X5	0.0760626	0.068233	0.0466895
X6	0.108039	0.0940907	0.0621794
X7	0.12639	0.108145	0.069999
X8	0.0330224	0.0307632	0.0220068
X9	0.0403778	0.0373793	0.0265423
X10	0.0468099	0.0430936	0.0304004
X11	0.0263234	0.0246621	0.0177607
X12	0.0370242	0.0343735	0.0244908
